# Supplementary material for: Repurposing hyperpolarization‐activated cyclic nucleotide‐gated channels as a novel therapy for breast cancer
Source: Clin Transl Med. 2021 Nov 4;11(11):e578. doi: 10.1002/ctm2.578 (PMC8567035; doi:10.1002/ctm2.578)
Supplement: Supplementary file 4 — TableS5 [file CTM2-11-e578-s002.xlsx]

## Sheet: proteasome
PSMD3	proteasome 26S subunit	non-ATPase 3 [KO:K03033]
PSMD9	proteasome 26S subunit	non-ATPase 9 [KO:K06693]
PSMD12	proteasome 26S subunit	non-ATPase 12 [KO:K03035]
PSMD11	proteasome 26S subunit	non-ATPase 11 [KO:K03036]
PSMD6	proteasome 26S subunit	non-ATPase 6 [KO:K03037]
PSMD7	proteasome 26S subunit	non-ATPase 7 [KO:K03038]
PSMD13	proteasome 26S subunit	non-ATPase 13 [KO:K03039]
PSMD14	proteasome 26S subunit	non-ATPase 14 [KO:K03030]
PSMD8	proteasome 26S subunit	non-ATPase 8 [KO:K03031]
SEM1	SEM1 26S proteasome subunit [KO:K10881]
PSMD4	proteasome 26S subunit ubiquitin receptor	non-ATPase 4 [KO:K03029]
PSMD2	proteasome 26S subunit ubiquitin receptor	non-ATPase 2 [KO:K03028]
PSMD1	proteasome 26S subunit	non-ATPase 1 [KO:K03032]
ADRM1	ADRM1 26S proteasome ubiquitin receptor [KO:K06691]
PSMC2	proteasome 26S subunit	ATPase 2 [KO:K03061]
PSMC1	proteasome 26S subunit	ATPase 1 [KO:K03062]
PSMC5	proteasome 26S subunit	ATPase 5 [KO:K03066]
PSMC6	proteasome 26S subunit	ATPase 6 [KO:K03064]
PSMC3	proteasome 26S subunit	ATPase 3 [KO:K03065]
PSMC4	proteasome 26S subunit	ATPase 4 [KO:K03063]
PSME1	proteasome activator subunit 1 [KO:K06696]
PSME2	proteasome activator subunit 2 [KO:K06697]
PSME3	proteasome activator subunit 3 [KO:K06698]
PSME4	proteasome activator subunit 4 [KO:K06699]
PSMA6	proteasome 20S subunit alpha 6 [KO:K02730] [EC:3.4.25.1]
PSMA2	proteasome 20S subunit alpha 2 [KO:K02726] [EC:3.4.25.1]
PSMA4	proteasome 20S subunit alpha 4 [KO:K02728] [EC:3.4.25.1]
PSMA7	proteasome 20S subunit alpha 7 [KO:K02731] [EC:3.4.25.1]
PSMA8	proteasome 20S subunit alpha 8 [KO:K02731] [EC:3.4.25.1]
PSMA5	proteasome 20S subunit alpha 5 [KO:K02729] [EC:3.4.25.1]
PSMA1	proteasome 20S subunit alpha 1 [KO:K02725] [EC:3.4.25.1]
PSMA3	proteasome 20S subunit alpha 3 [KO:K02727] [EC:3.4.25.1]
PSMB6	proteasome 20S subunit beta 6 [KO:K02738] [EC:3.4.25.1]
PSMB7	proteasome 20S subunit beta 7 [KO:K02739] [EC:3.4.25.1]
PSMB3	proteasome 20S subunit beta 3 [KO:K02735] [EC:3.4.25.1]
PSMB2	proteasome 20S subunit beta 2 [KO:K02734] [EC:3.4.25.1]
PSMB5	proteasome 20S subunit beta 5 [KO:K02737] [EC:3.4.25.1]
PSMB1	proteasome 20S subunit beta 1 [KO:K02732] [EC:3.4.25.1]
PSMB4	proteasome 20S subunit beta 4 [KO:K02736] [EC:3.4.25.1]
PSMB9	proteasome 20S subunit beta 9 [KO:K02741] [EC:3.4.25.1]
PSMB10	proteasome 20S subunit beta 10 [KO:K02733] [EC:3.4.25.1]
PSMB8	proteasome 20S subunit beta 8 [KO:K02740] [EC:3.4.25.1]
PSMB11	proteasome subunit beta 11 [KO:K11598] [EC:3.4.25.1]
IFNG	interferon gamma [KO:K04687]
PSMF1	proteasome inhibitor subunit 1 [KO:K06700]
POMP	proteasome maturation protein [KO:K11599]

## Sheet: protein export
OXA1L	OXA1L mitochondrial inner membrane protein [KO:K03217]
SRP54	signal recognition particle 54 [KO:K03106] [EC:3.6.5.4]
SEC61A1	SEC61 translocon subunit alpha 1 [KO:K10956]
SEC61A2	SEC61 translocon subunit alpha 2 [KO:K10956]
SEC61B	SEC61 translocon subunit beta [KO:K09481]
SEC61G	SEC61 translocon subunit gamma [KO:K07342]
SEC62	SEC62 homolog	preprotein translocation factor [KO:K12275]
SEC63	SEC63 homolog	protein translocation regulator [KO:K09540]
HSPA5	heat shock protein family A (Hsp70) member 5 [KO:K09490] [EC:3.6.4.10]
SRP9	signal recognition particle 9 [KO:K03109]
SRP14	signal recognition particle 14 [KO:K03104]
SRP72	signal recognition particle 72 [KO:K03108]
SRP68	signal recognition particle 68 [KO:K03107]
SRP19	signal recognition particle 19 [KO:K03105]
SRPRA	SRP receptor subunit alpha [KO:K13431]
SRPRB	SRP receptor subunit beta [KO:K12272]
SPCS1	signal peptidase complex subunit 1 [KO:K12946] [EC:3.4.-.-]
SPCS2	signal peptidase complex subunit 2 [KO:K12947] [EC:3.4.-.-]
SPCS3	signal peptidase complex subunit 3 [KO:K12948] [EC:3.4.-.-]
SEC11C	SEC11 homolog C	signal peptidase complex subunit [KO:K13280] [EC:3.4.21.89]
SEC11A	SEC11 homolog A	signal peptidase complex subunit [KO:K13280] [EC:3.4.21.89]
IMMP1L	inner mitochondrial membrane peptidase subunit 1 [KO:K09647] [EC:3.4.21.-]
IMMP2L	inner mitochondrial membrane peptidase subunit 2 [KO:K09648] [EC:3.4.21.-]

## Sheet: ECM-receptor interaction
COL1A1	collagen type I alpha 1 chain [KO:K06236]
COL1A2	collagen type I alpha 2 chain [KO:K06236]
COL2A1	collagen type II alpha 1 chain [KO:K19719]
COL4A2	collagen type IV alpha 2 chain [KO:K06237]
COL4A4	collagen type IV alpha 4 chain [KO:K06237]
COL4A6	collagen type IV alpha 6 chain [KO:K06237]
COL4A1	collagen type IV alpha 1 chain [KO:K06237]
COL4A5	collagen type IV alpha 5 chain [KO:K06237]
COL4A3	collagen type IV alpha 3 chain [KO:K06237]
COL6A1	collagen type VI alpha 1 chain [KO:K06238]
COL6A2	collagen type VI alpha 2 chain [KO:K06238]
COL6A3	collagen type VI alpha 3 chain [KO:K06238]
COL6A6	collagen type VI alpha 6 chain [KO:K06238]
COL6A5	collagen type VI alpha 5 chain [KO:K06238]
COL9A1	collagen type IX alpha 1 chain [KO:K08131]
COL9A2	collagen type IX alpha 2 chain [KO:K08131]
COL9A3	collagen type IX alpha 3 chain [KO:K08131]
LAMA1	laminin subunit alpha 1 [KO:K05637]
LAMA2	laminin subunit alpha 2 [KO:K05637]
LAMA3	laminin subunit alpha 3 [KO:K06240]
LAMA5	laminin subunit alpha 5 [KO:K06240]
LAMA4	laminin subunit alpha 4 [KO:K06241]
LAMB1	laminin subunit beta 1 [KO:K05636]
LAMB2	laminin subunit beta 2 [KO:K06243]
LAMB3	laminin subunit beta 3 [KO:K06244]
LAMB4	laminin subunit beta 4 [KO:K06245]
LAMC1	laminin subunit gamma 1 [KO:K05635]
LAMC2	laminin subunit gamma 2 [KO:K06246]
LAMC3	laminin subunit gamma 3 [KO:K06247]
CHAD	chondroadherin [KO:K06248]
RELN	reelin [KO:K06249] [EC:3.4.21.-]
THBS1	thrombospondin 1 [KO:K16857]
COMP	cartilage oligomeric matrix protein [KO:K04659]
THBS2	thrombospondin 2 [KO:K04659]
THBS3	thrombospondin 3 [KO:K04659]
THBS4	thrombospondin 4 [KO:K04659]
FN1	fibronectin 1 [KO:K05717]
SPP1	secreted phosphoprotein 1 [KO:K06250]
VTN	vitronectin [KO:K06251]
TNC	tenascin C [KO:K06252]
TNN	tenascin N [KO:K06252]
TNR	tenascin R [KO:K06252]
TNXB	tenascin XB [KO:K06252]
NPNT	nephronectin [KO:K06824]
FRAS1	Fraser extracellular matrix complex subunit 1 [KO:K23379]
FREM2	FRAS1 related extracellular matrix 2 [KO:K23380]
FREM1	FRAS1 related extracellular matrix 1 [KO:K23380]
DSPP	dentin sialophosphoprotein [KO:K23573]
VWF	von Willebrand factor [KO:K03900]
IBSP	integrin binding sialoprotein [KO:K06253]
DMP1	dentin matrix acidic phosphoprotein 1 [KO:K23328]
AGRN	agrin [KO:K06254]
HSPG2	heparan sulfate proteoglycan 2 [KO:K06255]
ITGA1	integrin subunit alpha 1 [KO:K06480]
ITGA2	integrin subunit alpha 2 [KO:K06481]
ITGA2B	integrin subunit alpha 2b [KO:K06476]
ITGA3	integrin subunit alpha 3 [KO:K06482]
ITGA4	integrin subunit alpha 4 [KO:K06483]
ITGA5	integrin subunit alpha 5 [KO:K06484]
ITGA6	integrin subunit alpha 6 [KO:K06485]
ITGA7	integrin subunit alpha 7 [KO:K06583]
ITGA8	integrin subunit alpha 8 [KO:K06584]
ITGA9	integrin subunit alpha 9 [KO:K06585]
ITGA10	integrin subunit alpha 10 [KO:K06586]
ITGA11	integrin subunit alpha 11 [KO:K06587]
ITGAV	integrin subunit alpha V [KO:K06487]
ITGB1	integrin subunit beta 1 [KO:K05719]
ITGB3	integrin subunit beta 3 [KO:K06493]
ITGB4	integrin subunit beta 4 [KO:K06525]
ITGB5	integrin subunit beta 5 [KO:K06588]
ITGB6	integrin subunit beta 6 [KO:K06589]
ITGB7	integrin subunit beta 7 [KO:K06590]
ITGB8	integrin subunit beta 8 [KO:K06591]
CD44	CD44 molecule (Indian blood group) [KO:K06256]
SDC1	syndecan 1 [KO:K06257]
SDC4	syndecan 4 [KO:K16338]
SV2C	synaptic vesicle glycoprotein 2C [KO:K06258]
SV2B	synaptic vesicle glycoprotein 2B [KO:K06258]
SV2A	synaptic vesicle glycoprotein 2A [KO:K06258]
CD36	CD36 molecule [KO:K06259]
GP5	glycoprotein V platelet [KO:K06260]
GP1BA	glycoprotein Ib platelet subunit alpha [KO:K06261]
GP1BB	glycoprotein Ib platelet subunit beta [KO:K06262]
GP9	glycoprotein IX platelet [KO:K06263]
GP6	glycoprotein VI platelet [KO:K06264]
DAG1	dystroglycan 1 [KO:K06265]
CD47	CD47 molecule [KO:K06266]
HMMR	hyaluronan mediated motility receptor [KO:K06267]

## Sheet: Calcium signaling pathway
SLC8A1	solute carrier family 8 member A1 [KO:K05849]
SLC8A2	solute carrier family 8 member A2 [KO:K05849]
SLC8A3	solute carrier family 8 member A3 [KO:K05849]
ATP2B1	ATPase plasma membrane Ca2+ transporting 1 [KO:K05850] [EC:7.2.2.10]
ATP2B3	ATPase plasma membrane Ca2+ transporting 3 [KO:K05850] [EC:7.2.2.10]
ATP2B4	ATPase plasma membrane Ca2+ transporting 4 [KO:K05850] [EC:7.2.2.10]
ATP2B2	ATPase plasma membrane Ca2+ transporting 2 [KO:K05850] [EC:7.2.2.10]
CHRM1	cholinergic receptor muscarinic 1 [KO:K04129]
CHRM3	cholinergic receptor muscarinic 3 [KO:K04131]
CHRM5	cholinergic receptor muscarinic 5 [KO:K04133]
ADORA2A	adenosine A2a receptor [KO:K04266]
ADORA2B	adenosine A2b receptor [KO:K04267]
ADRB1	adrenoceptor beta 1 [KO:K04141]
ADRB2	adrenoceptor beta 2 [KO:K04142]
ADRB3	adrenoceptor beta 3 [KO:K04143]
DRD1	dopamine receptor D1 [KO:K04144]
DRD5	dopamine receptor D5 [KO:K05840]
HRH2	histamine receptor H2 [KO:K04150]
HTR4	5-hydroxytryptamine receptor 4 [KO:K04160]
HTR5A	5-hydroxytryptamine receptor 5A [KO:K04161]
HTR6	5-hydroxytryptamine receptor 6 [KO:K04162]
HTR7	5-hydroxytryptamine receptor 7 [KO:K04163]
GNAS	GNAS complex locus [KO:K04632]
GNAL	G protein subunit alpha L [KO:K04633]
ADCY1	adenylate cyclase 1 [KO:K08041] [EC:4.6.1.1]
ADCY2	adenylate cyclase 2 [KO:K08042] [EC:4.6.1.1]
ADCY3	adenylate cyclase 3 [KO:K08043] [EC:4.6.1.1]
ADCY4	adenylate cyclase 4 [KO:K08044] [EC:4.6.1.1]
ADCY7	adenylate cyclase 7 [KO:K08047] [EC:4.6.1.1]
ADCY8	adenylate cyclase 8 [KO:K08048] [EC:4.6.1.1]
ADCY9	adenylate cyclase 9 [KO:K08049] [EC:4.6.1.1]
PRKACA	protein kinase cAMP-activated catalytic subunit alpha [KO:K04345] [EC:2.7.11.11]
PRKACB	protein kinase cAMP-activated catalytic subunit beta [KO:K04345] [EC:2.7.11.11]
PRKACG	protein kinase cAMP-activated catalytic subunit gamma [KO:K04345] [EC:2.7.11.11]
PLN	phospholamban [KO:K05852]
ATP2A1	ATPase sarcoplasmic/endoplasmic reticulum Ca2+ transporting 1 [KO:K05853] [EC:7.2.2.10]
ATP2A3	ATPase sarcoplasmic/endoplasmic reticulum Ca2+ transporting 3 [KO:K05853] [EC:7.2.2.10]
ATP2A2	ATPase sarcoplasmic/endoplasmic reticulum Ca2+ transporting 2 [KO:K05853] [EC:7.2.2.10]
HRC	histidine rich calcium binding protein [KO:K23450]
STIM1	stromal interaction molecule 1 [KO:K16059]
STIM2	stromal interaction molecule 2 [KO:K18196]
ORAI1	ORAI calcium release-activated calcium modulator 1 [KO:K16056]
ORAI2	ORAI calcium release-activated calcium modulator 2 [KO:K16057]
ORAI3	ORAI calcium release-activated calcium modulator 3 [KO:K16058]
CACNA1C	calcium voltage-gated channel subunit alpha1 C [KO:K04850]
CACNA1D	calcium voltage-gated channel subunit alpha1 D [KO:K04851]
CACNA1F	calcium voltage-gated channel subunit alpha1 F [KO:K04853]
CACNA1S	calcium voltage-gated channel subunit alpha1 S [KO:K04857]
CACNA1A	calcium voltage-gated channel subunit alpha1 A [KO:K04344]
CACNA1B	calcium voltage-gated channel subunit alpha1 B [KO:K04849]
CACNA1E	calcium voltage-gated channel subunit alpha1 E [KO:K04852]
CACNA1G	calcium voltage-gated channel subunit alpha1 G [KO:K04854]
CACNA1H	calcium voltage-gated channel subunit alpha1 H [KO:K04855]
CACNA1I	calcium voltage-gated channel subunit alpha1 I [KO:K04856]
CHRNA7	cholinergic receptor nicotinic alpha 7 subunit [KO:K04809]
P2RX1	purinergic receptor P2X 1 [KO:K05215]
P2RX2	purinergic receptor P2X 2 [KO:K05216]
P2RX3	purinergic receptor P2X 3 [KO:K05217]
P2RX4	purinergic receptor P2X 4 [KO:K05218]
P2RX5	purinergic receptor P2X 5 [KO:K05219]
P2RX7	purinergic receptor P2X 7 [KO:K05220]
P2RX6	purinergic receptor P2X 6 [KO:K05221]
GRIN1	glutamate ionotropic receptor NMDA type subunit 1 [KO:K05208]
GRIN2A	glutamate ionotropic receptor NMDA type subunit 2A [KO:K05209]
GRIN2C	glutamate ionotropic receptor NMDA type subunit 2C [KO:K05211]
GRIN2D	glutamate ionotropic receptor NMDA type subunit 2D [KO:K05212]
RYR1	ryanodine receptor 1 [KO:K04961]
RYR2	ryanodine receptor 2 [KO:K04962]
RYR3	ryanodine receptor 3 [KO:K04963]
TRDN	triadin [KO:K23449]
CASQ1	calsequestrin 1 [KO:K23468]
CASQ2	calsequestrin 2 [KO:K23445]
ASPH	aspartate beta-hydroxylase [KO:K00476] [EC:1.14.11.16]
CYSLTR1	cysteinyl leukotriene receptor 1 [KO:K04322]
CYSLTR2	cysteinyl leukotriene receptor 2 [KO:K04323]
CHRM2	cholinergic receptor muscarinic 2 [KO:K04130]
ADRA1A	adrenoceptor alpha 1A [KO:K04135]
ADRA1B	adrenoceptor alpha 1B [KO:K04136]
ADRA1D	adrenoceptor alpha 1D [KO:K04137]
AGTR1	angiotensin II receptor type 1 [KO:K04166]
EDNRA	endothelin receptor type A [KO:K04197]
EDNRB	endothelin receptor type B [KO:K04198]
F2R	coagulation factor II thrombin receptor [KO:K03914]
GRM1	glutamate metabotropic receptor 1 [KO:K04603]
GRM5	glutamate metabotropic receptor 5 [KO:K04604]
GRPR	gastrin releasing peptide receptor [KO:K04169]
HRH1	histamine receptor H1 [KO:K04149]
HTR2A	5-hydroxytryptamine receptor 2A [KO:K04157]
HTR2B	5-hydroxytryptamine receptor 2B [KO:K04157]
HTR2C	5-hydroxytryptamine receptor 2C [KO:K04157]
LHCGR	luteinizing hormone/choriogonadotropin receptor [KO:K04248]
NTSR1	neurotensin receptor 1 [KO:K04211]
OXTR	oxytocin receptor [KO:K04229]
AVPR1A	arginine vasopressin receptor 1A [KO:K04226]
AVPR1B	arginine vasopressin receptor 1B [KO:K04227]
LTB4R2	leukotriene B4 receptor 2 [KO:K04297]
PTAFR	platelet activating factor receptor [KO:K04279]
PTGER1	prostaglandin E receptor 1 [KO:K04258]
PTGER3	prostaglandin E receptor 3 [KO:K04260]
PTGFR	prostaglandin F receptor [KO:K04262]
BDKRB1	bradykinin receptor B1 [KO:K03915]
BDKRB2	bradykinin receptor B2 [KO:K03916]
TACR1	tachykinin receptor 1 [KO:K04222]
TACR2	tachykinin receptor 2 [KO:K04223]
TACR3	tachykinin receptor 3 [KO:K04224]
TBXA2R	thromboxane A2 receptor [KO:K04264]
TRHR	thyrotropin releasing hormone receptor [KO:K04282]
CCKAR	cholecystokinin A receptor [KO:K04194]
CCKBR	cholecystokinin B receptor [KO:K04195]
CXCR4	C-X-C motif chemokine receptor 4 [KO:K04189]
GNAQ	G protein subunit alpha q [KO:K04634]
GNA11	G protein subunit alpha 11 [KO:K04635]
GNA14	G protein subunit alpha 14 [KO:K04636]
GNA15	G protein subunit alpha 15 [KO:K04637]
EGF	epidermal growth factor [KO:K04357]
PDGFA	platelet derived growth factor subunit A [KO:K04359]
PDGFB	platelet derived growth factor subunit B [KO:K17386]
PDGFC	platelet derived growth factor C [KO:K05450]
PDGFD	platelet derived growth factor D [KO:K05450]
FGF1	fibroblast growth factor 1 [KO:K18496]
FGF2	fibroblast growth factor 2 [KO:K18497]
FGF3	fibroblast growth factor 3 [KO:K04358]
FGF4	fibroblast growth factor 4 [KO:K04358]
FGF17	fibroblast growth factor 17 [KO:K04358]
FGF6	fibroblast growth factor 6 [KO:K04358]
FGF7	fibroblast growth factor 7 [KO:K04358]
FGF8	fibroblast growth factor 8 [KO:K04358]
FGF9	fibroblast growth factor 9 [KO:K04358]
FGF10	fibroblast growth factor 10 [KO:K04358]
FGF16	fibroblast growth factor 16 [KO:K04358]
FGF5	fibroblast growth factor 5 [KO:K04358]
FGF18	fibroblast growth factor 18 [KO:K04358]
FGF20	fibroblast growth factor 20 [KO:K04358]
FGF22	fibroblast growth factor 22 [KO:K04358]
FGF19	fibroblast growth factor 19 [KO:K22603]
FGF21	fibroblast growth factor 21 [KO:K22429]
FGF23	fibroblast growth factor 23 [KO:K22428]
VEGFA	vascular endothelial growth factor A [KO:K05448]
VEGFB	vascular endothelial growth factor B [KO:K16858]
VEGFC	vascular endothelial growth factor C [KO:K05449]
VEGFD	vascular endothelial growth factor D [KO:K05449]
NGF	nerve growth factor [KO:K02582]
HGF	hepatocyte growth factor [KO:K05460]
MST1	macrophage stimulating 1 [KO:K23441]
GDNF	glial cell derived neurotrophic factor [KO:K05452]
EGFR	epidermal growth factor receptor [KO:K04361] [EC:2.7.10.1]
ERBB2	erb-b2 receptor tyrosine kinase 2 [KO:K05083] [EC:2.7.10.1]
ERBB3	erb-b2 receptor tyrosine kinase 3 [KO:K05084] [EC:2.7.10.1]
ERBB4	erb-b2 receptor tyrosine kinase 4 [KO:K05085] [EC:2.7.10.1]
PDGFRA	platelet derived growth factor receptor alpha [KO:K04363] [EC:2.7.10.1]
PDGFRB	platelet derived growth factor receptor beta [KO:K05089] [EC:2.7.10.1]
FGFR1	fibroblast growth factor receptor 1 [KO:K04362] [EC:2.7.10.1]
FGFR2	fibroblast growth factor receptor 2 [KO:K05093] [EC:2.7.10.1]
FGFR3	fibroblast growth factor receptor 3 [KO:K05094] [EC:2.7.10.1]
FGFR4	fibroblast growth factor receptor 4 [KO:K05095] [EC:2.7.10.1]
FLT1	fms related receptor tyrosine kinase 1 [KO:K05096] [EC:2.7.10.1]
FLT4	fms related receptor tyrosine kinase 4 [KO:K05097] [EC:2.7.10.1]
KDR	kinase insert domain receptor [KO:K05098] [EC:2.7.10.1]
NTRK1	neurotrophic receptor tyrosine kinase 1 [KO:K03176] [EC:2.7.10.1]
NTRK2	neurotrophic receptor tyrosine kinase 2 [KO:K04360] [EC:2.7.10.1]
NTRK3	neurotrophic receptor tyrosine kinase 3 [KO:K05101] [EC:2.7.10.1]
MET	MET proto-oncogene	receptor tyrosine kinase [KO:K05099] [EC:2.7.10.1]
MST1R	macrophage stimulating 1 receptor [KO:K05100] [EC:2.7.10.1]
RET	ret proto-oncogene [KO:K05126] [EC:2.7.10.1]
IGH	immunoglobulin heavy variable 4-38-2-like [KO:K06856]
PLCD1	phospholipase C delta 1 [KO:K05857] [EC:3.1.4.11]
PLCD3	phospholipase C delta 3 [KO:K05857] [EC:3.1.4.11]
PLCD4	phospholipase C delta 4 [KO:K05857] [EC:3.1.4.11]
PLCB1	phospholipase C beta 1 [KO:K05858] [EC:3.1.4.11]
PLCB2	phospholipase C beta 2 [KO:K05858] [EC:3.1.4.11]
PLCB3	phospholipase C beta 3 [KO:K05858] [EC:3.1.4.11]
PLCB4	phospholipase C beta 4 [KO:K05858] [EC:3.1.4.11]
PLCG1	phospholipase C gamma 1 [KO:K01116] [EC:3.1.4.11]
PLCG2	phospholipase C gamma 2 [KO:K05859] [EC:3.1.4.11]
PLCE1	phospholipase C epsilon 1 [KO:K05860] [EC:3.1.4.11]
PLCZ1	phospholipase C zeta 1 [KO:K05861] [EC:3.1.4.11]
ITPR1	inositol 1	4	5-trisphosphate receptor type 1 [KO:K04958]
ITPR2	inositol 1	4	5-trisphosphate receptor type 2 [KO:K04959]
ITPR3	inositol 1	4	5-trisphosphate receptor type 3 [KO:K04960]
CD38	CD38 molecule [KO:K01242] [EC:3.2.2.6 2.4.99.20]
TPCN1	two pore segment channel 1 [KO:K16896]
TPCN2	two pore segment channel 2 [KO:K14077]
MCOLN1	mucolipin TRP cation channel 1 [KO:K04992]
MCOLN2	mucolipin TRP cation channel 2 [KO:K04993]
MCOLN3	mucolipin TRP cation channel 3 [KO:K04994]
SPHK1	sphingosine kinase 1 [KO:K04718] [EC:2.7.1.91]
SPHK2	sphingosine kinase 2 [KO:K04718] [EC:2.7.1.91]
MCU	mitochondrial calcium uniporter [KO:K20858]
VDAC1	voltage dependent anion channel 1 [KO:K05862]
VDAC2	voltage dependent anion channel 2 [KO:K15040]
VDAC3	voltage dependent anion channel 3 [KO:K15041]
SLC25A4	solute carrier family 25 member 4 [KO:K05863]
SLC25A5	solute carrier family 25 member 5 [KO:K05863]
SLC25A6	solute carrier family 25 member 6 [KO:K05863]
SLC25A31	solute carrier family 25 member 31 [KO:K05863]
PPIF	peptidylprolyl isomerase F [KO:K09565] [EC:5.2.1.8]
TNNC1	troponin C1	slow skeletal and cardiac type [KO:K05865]
TNNC2	troponin C2	fast skeletal type [KO:K12042]
CALML3	calmodulin like 3 [KO:K02183]
CALM2	calmodulin 2 [KO:K02183]
CALM3	calmodulin 3 [KO:K02183]
CALM1	calmodulin 1 [KO:K02183]
CALML6	calmodulin like 6 [KO:K02183]
CALML5	calmodulin like 5 [KO:K02183]
CALML4	calmodulin like 4 [KO:K02183]
PHKG1	phosphorylase kinase catalytic subunit gamma 1 [KO:K00871] [EC:2.7.11.19]
PHKG2	phosphorylase kinase catalytic subunit gamma 2 [KO:K00871] [EC:2.7.11.19]
PHKB	phosphorylase kinase regulatory subunit beta [KO:K07190]
PHKA2	phosphorylase kinase regulatory subunit alpha 2 [KO:K07190]
PHKA1	phosphorylase kinase regulatory subunit alpha 1 [KO:K07190]
MYLK	myosin light chain kinase [KO:K00907] [EC:2.7.11.18]
MYLK2	myosin light chain kinase 2 [KO:K00907] [EC:2.7.11.18]
MYLK3	myosin light chain kinase 3 [KO:K00907] [EC:2.7.11.18]
MYLK4	myosin light chain kinase family member 4 [KO:K00907] [EC:2.7.11.18]
CAMK1D	calcium/calmodulin dependent protein kinase ID [KO:K08794] [EC:2.7.11.17]
CAMK1G	calcium/calmodulin dependent protein kinase IG [KO:K08794] [EC:2.7.11.17]
CAMK1	calcium/calmodulin dependent protein kinase I [KO:K08794] [EC:2.7.11.17]
CAMK2A	calcium/calmodulin dependent protein kinase II alpha [KO:K04515] [EC:2.7.11.17]
CAMK2D	calcium/calmodulin dependent protein kinase II delta [KO:K04515] [EC:2.7.11.17]
CAMK2B	calcium/calmodulin dependent protein kinase II beta [KO:K04515] [EC:2.7.11.17]
CAMK2G	calcium/calmodulin dependent protein kinase II gamma [KO:K04515] [EC:2.7.11.17]
CAMK4	calcium/calmodulin dependent protein kinase IV [KO:K05869] [EC:2.7.11.17]
PPP3CA	protein phosphatase 3 catalytic subunit alpha [KO:K04348] [EC:3.1.3.16]
PPP3CB	protein phosphatase 3 catalytic subunit beta [KO:K04348] [EC:3.1.3.16]
PPP3CC	protein phosphatase 3 catalytic subunit gamma [KO:K04348] [EC:3.1.3.16]
PPP3R1	protein phosphatase 3 regulatory subunit B	alpha [KO:K06268]
PPP3R2	protein phosphatase 3 regulatory subunit B	beta [KO:K06268]
NOS1	nitric oxide synthase 1 [KO:K13240] [EC:1.14.13.39]
NOS2	nitric oxide synthase 2 [KO:K13241] [EC:1.14.13.39]
NOS3	nitric oxide synthase 3 [KO:K13242] [EC:1.14.13.39]
PDE1A	phosphodiesterase 1A [KO:K13755] [EC:3.1.4.17]
PDE1B	phosphodiesterase 1B [KO:K13755] [EC:3.1.4.17]
PDE1C	phosphodiesterase 1C [KO:K13755] [EC:3.1.4.17]
PTK2B	protein tyrosine kinase 2 beta [KO:K05871] [EC:2.7.10.2]
ITPKB	inositol-trisphosphate 3-kinase B [KO:K00911] [EC:2.7.1.127]
ITPKA	inositol-trisphosphate 3-kinase A [KO:K00911] [EC:2.7.1.127]
ITPKC	inositol-trisphosphate 3-kinase C [KO:K00911] [EC:2.7.1.127]
PRKCA	protein kinase C alpha [KO:K02677] [EC:2.7.11.13]
PRKCB	protein kinase C beta [KO:K19662] [EC:2.7.11.13]
PRKCG	protein kinase C gamma [KO:K19663] [EC:2.7.11.13]

## Sheet: NFkB signaling
LCK	LCK proto-oncogene	Src family tyrosine kinase [KO:K05856] [EC:2.7.10.2]
ZAP70	zeta chain of T cell receptor associated protein kinase 70 [KO:K07360] [EC:2.7.10.2]
LAT	linker for activation of T cells [KO:K07362]
PLCG1	phospholipase C gamma 1 [KO:K01116] [EC:3.1.4.11]
PRKCQ	protein kinase C theta [KO:K18052] [EC:2.7.11.13]
IGH	immunoglobulin heavy variable 4-38-2-like [KO:K06856]
SYK	spleen associated tyrosine kinase [KO:K05855] [EC:2.7.10.2]
LYN	LYN proto-oncogene	Src family tyrosine kinase [KO:K05854] [EC:2.7.10.2]
BLNK	B cell linker [KO:K07371]
BTK	Bruton tyrosine kinase [KO:K07370] [EC:2.7.10.2]
PLCG2	phospholipase C gamma 2 [KO:K05859] [EC:3.1.4.11]
PRKCB	protein kinase C beta [KO:K19662] [EC:2.7.11.13]
CARD10	caspase recruitment domain family member 10 [KO:K20912]
CARD11	caspase recruitment domain family member 11 [KO:K07367]
CARD14	caspase recruitment domain family member 14 [KO:K20913]
BCL10	BCL10 immune signaling adaptor [KO:K07368]
MALT1	MALT1 paracaspase [KO:K07369] [EC:3.4.22.-]
IL1B	interleukin 1 beta [KO:K04519]
IL1R1	interleukin 1 receptor type 1 [KO:K04386]
MYD88	MYD88 innate immune signal transduction adaptor [KO:K04729]
IRAK1	interleukin 1 receptor associated kinase 1 [KO:K04730] [EC:2.7.11.1]
IRAK4	interleukin 1 receptor associated kinase 4 [KO:K04733] [EC:2.7.11.1]
TRAF6	TNF receptor associated factor 6 [KO:K03175] [EC:2.3.2.27]
TNF	tumor necrosis factor [KO:K03156]
TNFRSF1A	TNF receptor superfamily member 1A [KO:K03158]
RIPK1	receptor interacting serine/threonine kinase 1 [KO:K02861] [EC:2.7.11.1]
TRADD	TNFRSF1A associated via death domain [KO:K03171]
TRAF2	TNF receptor associated factor 2 [KO:K03173] [EC:2.3.2.27]
TRAF5	TNF receptor associated factor 5 [KO:K09849]
BIRC2	baculoviral IAP repeat containing 2 [KO:K16060]
BIRC3	baculoviral IAP repeat containing 3 [KO:K16060]
EDA	ectodysplasin A [KO:K05480]
EDAR	ectodysplasin A receptor [KO:K05162]
EDARADD	EDAR associated death domain [KO:K23324]
CYLD	CYLD lysine 63 deubiquitinase [KO:K08601] [EC:3.4.19.12]
EDA2R	ectodysplasin A2 receptor [KO:K05163]
DDX58	DExD/H-box helicase 58 [KO:K12646] [EC:3.6.4.13]
TRIM25	tripartite motif containing 25 [KO:K10652] [EC:2.3.2.27]
LBP	lipopolysaccharide binding protein [KO:K05399]
CD14	CD14 molecule [KO:K04391]
TLR4	toll like receptor 4 [KO:K10160]
LY96	lymphocyte antigen 96 [KO:K05400]
TIRAP	TIR domain containing adaptor protein [KO:K05403]
TICAM2	toll like receptor adaptor molecule 2 [KO:K05409]
TICAM1	toll like receptor adaptor molecule 1 [KO:K05842]
CD40LG	CD40 ligand [KO:K03161]
CD40	CD40 molecule [KO:K03160]
TRAF3	TNF receptor associated factor 3 [KO:K03174]
TNFSF11	TNF superfamily member 11 [KO:K05473]
TNFRSF11A	TNF receptor superfamily member 11a [KO:K05147]
LTA	lymphotoxin alpha [KO:K05468]
LTB	lymphotoxin beta [KO:K03157]
TNFSF14	TNF superfamily member 14 [KO:K05477]
LTBR	lymphotoxin beta receptor [KO:K03159]
MAP3K14	mitogen-activated protein kinase kinase kinase 14 [KO:K04466] [EC:2.7.11.25]
MAP3K7	mitogen-activated protein kinase kinase kinase 7 [KO:K04427] [EC:2.7.11.25]
TAB1	TGF-beta activated kinase 1 (MAP3K7) binding protein 1 [KO:K04403]
TAB2	TGF-beta activated kinase 1 (MAP3K7) binding protein 2 [KO:K04404]
TAB3	TGF-beta activated kinase 1 (MAP3K7) binding protein 3 [KO:K12793]
TNFSF13B	TNF superfamily member 13b [KO:K05476]
TNFRSF13C	TNF receptor superfamily member 13C [KO:K05151]
IKBKG	inhibitor of nuclear factor kappa B kinase regulatory subunit gamma [KO:K07210]
CHUK	component of inhibitor of nuclear factor kappa B kinase complex [KO:K04467] [EC:2.7.11.10]
IKBKB	inhibitor of nuclear factor kappa B kinase subunit beta [KO:K07209] [EC:2.7.11.10]
PARP1	poly(ADP-ribose) polymerase 1 [KO:K24070] [EC:2.4.2.30]
PIAS4	protein inhibitor of activated STAT 4 [KO:K16065] [EC:2.3.2.27]
UBE2I	ubiquitin conjugating enzyme E2 I [KO:K10577]
ATM	ATM serine/threonine kinase [KO:K04728] [EC:2.7.11.1]
PIDD1	p53-induced death domain protein 1 [KO:K10130]
ERC1	ELKS/RAB6-interacting/CAST family member 1 [KO:K16072]
NFKBIA	NFKB inhibitor alpha [KO:K04734]
NFKB1	nuclear factor kappa B subunit 1 [KO:K02580]
RELA	RELA proto-oncogene	NF-kB subunit [KO:K04735]
CFLAR	CASP8 and FADD like apoptosis regulator [KO:K04724]
XIAP	X-linked inhibitor of apoptosis [KO:K04725] [EC:2.3.2.27]
BCL2L1	BCL2 like 1 [KO:K04570]
BCL2	BCL2 apoptosis regulator [KO:K02161]
GADD45A	growth arrest and DNA damage inducible alpha [KO:K04402]
GADD45B	growth arrest and DNA damage inducible beta [KO:K04402]
GADD45G	growth arrest and DNA damage inducible gamma [KO:K04402]
TRAF1	TNF receptor associated factor 1 [KO:K03172]
BCL2A1	BCL2 related protein A1 [KO:K02162]
NFKB2	nuclear factor kappa B subunit 2 [KO:K04469]
CXCL8	C-X-C motif chemokine ligand 8 [KO:K10030]
TNFAIP3	TNF alpha induced protein 3 [KO:K11859] [EC:3.4.19.12]
PTGS2	prostaglandin-endoperoxide synthase 2 [KO:K11987] [EC:1.14.99.1]
CCL4	C-C motif chemokine ligand 4 [KO:K12964]
CCL4L2	C-C motif chemokine ligand 4 like 2 [KO:K12964]
CCL4L1	C-C motif chemokine ligand 4 like 1 [KO:K12964]
CXCL1	C-X-C motif chemokine ligand 1 [KO:K05505]
CXCL2	C-X-C motif chemokine ligand 2 [KO:K05505]
CXCL3	C-X-C motif chemokine ligand 3 [KO:K05505]
VCAM1	vascular cell adhesion molecule 1 [KO:K06527]
PLAU	plasminogen activator	urokinase [KO:K01348] [EC:3.4.21.73]
CSNK2A1	casein kinase 2 alpha 1 [KO:K03097] [EC:2.7.11.1]
CSNK2A2	casein kinase 2 alpha 2 [KO:K03097] [EC:2.7.11.1]
CSNK2A3	casein kinase 2 alpha 3 [KO:K03097] [EC:2.7.11.1]
CSNK2B	casein kinase 2 beta [KO:K03115]
RELB	RELB proto-oncogene	NF-kB subunit [KO:K09253]
CCL13	C-C motif chemokine ligand 13 [KO:K16595]
CCL19	C-C motif chemokine ligand 19 [KO:K05512]
CCL21	C-C motif chemokine ligand 21 [KO:K16062]
CXCL12	C-X-C motif chemokine ligand 12 [KO:K10031]
ICAM1	intercellular adhesion molecule 1 [KO:K06490]

## Sheet: Pi3K Akt signaling
EGF	epidermal growth factor [KO:K04357]
TGFA	transforming growth factor alpha [KO:K08774]
EREG	epiregulin [KO:K09784]
AREG	amphiregulin [KO:K09782]
FGF1	fibroblast growth factor 1 [KO:K18496]
FGF2	fibroblast growth factor 2 [KO:K18497]
FGF3	fibroblast growth factor 3 [KO:K04358]
FGF4	fibroblast growth factor 4 [KO:K04358]
FGF17	fibroblast growth factor 17 [KO:K04358]
FGF6	fibroblast growth factor 6 [KO:K04358]
FGF7	fibroblast growth factor 7 [KO:K04358]
FGF8	fibroblast growth factor 8 [KO:K04358]
FGF9	fibroblast growth factor 9 [KO:K04358]
FGF10	fibroblast growth factor 10 [KO:K04358]
FGF16	fibroblast growth factor 16 [KO:K04358]
FGF5	fibroblast growth factor 5 [KO:K04358]
FGF18	fibroblast growth factor 18 [KO:K04358]
FGF20	fibroblast growth factor 20 [KO:K04358]
FGF22	fibroblast growth factor 22 [KO:K04358]
FGF19	fibroblast growth factor 19 [KO:K22603]
FGF21	fibroblast growth factor 21 [KO:K22429]
FGF23	fibroblast growth factor 23 [KO:K22428]
NGF	nerve growth factor [KO:K02582]
BDNF	brain derived neurotrophic factor [KO:K04355]
NTF3	neurotrophin 3 [KO:K04356]
NTF4	neurotrophin 4 [KO:K12457]
INS	insulin [KO:K04526]
IGF1	insulin like growth factor 1 [KO:K05459]
IGF2	insulin like growth factor 2 [KO:K13769]
PDGFA	platelet derived growth factor subunit A [KO:K04359]
PDGFB	platelet derived growth factor subunit B [KO:K17386]
PDGFC	platelet derived growth factor C [KO:K05450]
PDGFD	platelet derived growth factor D [KO:K05450]
CSF1	colony stimulating factor 1 [KO:K05453]
KITLG	KIT ligand [KO:K05461]
FLT3LG	fms related receptor tyrosine kinase 3 ligand [KO:K05454]
VEGFA	vascular endothelial growth factor A [KO:K05448]
VEGFB	vascular endothelial growth factor B [KO:K16858]
PGF	placental growth factor [KO:K16859]
VEGFC	vascular endothelial growth factor C [KO:K05449]
VEGFD	vascular endothelial growth factor D [KO:K05449]
HGF	hepatocyte growth factor [KO:K05460]
ANGPT1	angiopoietin 1 [KO:K05465]
ANGPT2	angiopoietin 2 [KO:K05466]
ANGPT4	angiopoietin 4 [KO:K05467]
EFNA1	ephrin A1 [KO:K05462]
EFNA2	ephrin A2 [KO:K05462]
EFNA3	ephrin A3 [KO:K05462]
EFNA4	ephrin A4 [KO:K05462]
EFNA5	ephrin A5 [KO:K05462]
EGFR	epidermal growth factor receptor [KO:K04361] [EC:2.7.10.1]
ERBB2	erb-b2 receptor tyrosine kinase 2 [KO:K05083] [EC:2.7.10.1]
ERBB3	erb-b2 receptor tyrosine kinase 3 [KO:K05084] [EC:2.7.10.1]
ERBB4	erb-b2 receptor tyrosine kinase 4 [KO:K05085] [EC:2.7.10.1]
FGFR1	fibroblast growth factor receptor 1 [KO:K04362] [EC:2.7.10.1]
FGFR2	fibroblast growth factor receptor 2 [KO:K05093] [EC:2.7.10.1]
FGFR3	fibroblast growth factor receptor 3 [KO:K05094] [EC:2.7.10.1]
FGFR4	fibroblast growth factor receptor 4 [KO:K05095] [EC:2.7.10.1]
NGFR	nerve growth factor receptor [KO:K02583]
NTRK1	neurotrophic receptor tyrosine kinase 1 [KO:K03176] [EC:2.7.10.1]
NTRK2	neurotrophic receptor tyrosine kinase 2 [KO:K04360] [EC:2.7.10.1]
INSR	insulin receptor [KO:K04527] [EC:2.7.10.1]
IGF1R	insulin like growth factor 1 receptor [KO:K05087] [EC:2.7.10.1]
PDGFRA	platelet derived growth factor receptor alpha [KO:K04363] [EC:2.7.10.1]
PDGFRB	platelet derived growth factor receptor beta [KO:K05089] [EC:2.7.10.1]
CSF1R	colony stimulating factor 1 receptor [KO:K05090] [EC:2.7.10.1]
KIT	KIT proto-oncogene	receptor tyrosine kinase [KO:K05091] [EC:2.7.10.1]
FLT3	fms related receptor tyrosine kinase 3 [KO:K05092] [EC:2.7.10.1]
FLT1	fms related receptor tyrosine kinase 1 [KO:K05096] [EC:2.7.10.1]
FLT4	fms related receptor tyrosine kinase 4 [KO:K05097] [EC:2.7.10.1]
KDR	kinase insert domain receptor [KO:K05098] [EC:2.7.10.1]
MET	MET proto-oncogene	receptor tyrosine kinase [KO:K05099] [EC:2.7.10.1]
TEK	TEK receptor tyrosine kinase [KO:K05121] [EC:2.7.10.1]
EPHA2	EPH receptor A2 [KO:K05103] [EC:2.7.10.1]
GRB2	growth factor receptor bound protein 2 [KO:K04364]
SOS1	SOS Ras/Rac guanine nucleotide exchange factor 1 [KO:K03099]
SOS2	SOS Ras/Rho guanine nucleotide exchange factor 2 [KO:K03099]
HRAS	HRas proto-oncogene	GTPase [KO:K02833]
KRAS	KRAS proto-oncogene	GTPase [KO:K07827]
NRAS	NRAS proto-oncogene	GTPase [KO:K07828]
RAF1	Raf-1 proto-oncogene	serine/threonine kinase [KO:K04366] [EC:2.7.11.1]
MAP2K1	mitogen-activated protein kinase kinase 1 [KO:K04368] [EC:2.7.12.2]
MAP2K2	mitogen-activated protein kinase kinase 2 [KO:K04369] [EC:2.7.12.2]
MAPK1	mitogen-activated protein kinase 1 [KO:K04371] [EC:2.7.11.24]
MAPK3	mitogen-activated protein kinase 3 [KO:K04371] [EC:2.7.11.24]
IRS1	insulin receptor substrate 1 [KO:K16172]
TLR2	toll like receptor 2 [KO:K10159]
TLR4	toll like receptor 4 [KO:K10160]
RAC1	Rac family small GTPase 1 [KO:K04392]
IGH	immunoglobulin heavy variable 4-38-2-like [KO:K06856]
SYK	spleen associated tyrosine kinase [KO:K05855] [EC:2.7.10.2]
CD19	CD19 molecule [KO:K06465]
PIK3AP1	phosphoinositide-3-kinase adaptor protein 1 [KO:K12230]
GH1	growth hormone 1 [KO:K05438]
GH2	growth hormone 2 [KO:K05438]
CSH1	chorionic somatomammotropin hormone 1 [KO:K05438]
CSH2	chorionic somatomammotropin hormone 2 [KO:K05438]
PRL	prolactin [KO:K05439]
OSM	oncostatin M [KO:K05418]
IL2	interleukin 2 [KO:K05429]
IL3	interleukin 3 [KO:K04736]
IL6	interleukin 6 [KO:K05405]
IL4	interleukin 4 [KO:K05430]
IL7	interleukin 7 [KO:K05431]
IFNA1	interferon alpha 1 [KO:K05414]
IFNA2	interferon alpha 2 [KO:K05414]
IFNA4	interferon alpha 4 [KO:K05414]
IFNA5	interferon alpha 5 [KO:K05414]
IFNA6	interferon alpha 6 [KO:K05414]
IFNA7	interferon alpha 7 [KO:K05414]
IFNA8	interferon alpha 8 [KO:K05414]
IFNA10	interferon alpha 10 [KO:K05414]
IFNA13	interferon alpha 13 [KO:K05414]
IFNA14	interferon alpha 14 [KO:K05414]
IFNA16	interferon alpha 16 [KO:K05414]
IFNA17	interferon alpha 17 [KO:K05414]
IFNA21	interferon alpha 21 [KO:K05414]
IFNB1	interferon beta 1 [KO:K05415]
EPO	erythropoietin [KO:K05437]
CSF3	colony stimulating factor 3 [KO:K05423]
GHR	growth hormone receptor [KO:K05080]
PRLR	prolactin receptor [KO:K05081]
OSMR	oncostatin M receptor [KO:K05057]
IL2RA	interleukin 2 receptor subunit alpha [KO:K05068]
IL2RB	interleukin 2 receptor subunit beta [KO:K05069]
IL2RG	interleukin 2 receptor subunit gamma [KO:K05070]
IL3RA	interleukin 3 receptor subunit alpha [KO:K04737]
IL6R	interleukin 6 receptor [KO:K05055]
IL4R	interleukin 4 receptor [KO:K05071]
IL7R	interleukin 7 receptor [KO:K05072]
IFNAR1	interferon alpha and beta receptor subunit 1 [KO:K05130]
IFNAR2	interferon alpha and beta receptor subunit 2 [KO:K05131]
EPOR	erythropoietin receptor [KO:K05079]
CSF3R	colony stimulating factor 3 receptor [KO:K05061]
JAK1	Janus kinase 1 [KO:K11217] [EC:2.7.10.2]
JAK2	Janus kinase 2 [KO:K04447] [EC:2.7.10.2]
JAK3	Janus kinase 3 [KO:K11218] [EC:2.7.10.2]
COL1A1	collagen type I alpha 1 chain [KO:K06236]
COL1A2	collagen type I alpha 2 chain [KO:K06236]
COL2A1	collagen type II alpha 1 chain [KO:K19719]
COL4A2	collagen type IV alpha 2 chain [KO:K06237]
COL4A4	collagen type IV alpha 4 chain [KO:K06237]
COL4A6	collagen type IV alpha 6 chain [KO:K06237]
COL4A1	collagen type IV alpha 1 chain [KO:K06237]
COL4A5	collagen type IV alpha 5 chain [KO:K06237]
COL4A3	collagen type IV alpha 3 chain [KO:K06237]
COL6A1	collagen type VI alpha 1 chain [KO:K06238]
COL6A2	collagen type VI alpha 2 chain [KO:K06238]
COL6A3	collagen type VI alpha 3 chain [KO:K06238]
COL6A6	collagen type VI alpha 6 chain [KO:K06238]
COL6A5	collagen type VI alpha 5 chain [KO:K06238]
COL9A1	collagen type IX alpha 1 chain [KO:K08131]
COL9A2	collagen type IX alpha 2 chain [KO:K08131]
COL9A3	collagen type IX alpha 3 chain [KO:K08131]
LAMA1	laminin subunit alpha 1 [KO:K05637]
LAMA2	laminin subunit alpha 2 [KO:K05637]
LAMA3	laminin subunit alpha 3 [KO:K06240]
LAMA5	laminin subunit alpha 5 [KO:K06240]
LAMA4	laminin subunit alpha 4 [KO:K06241]
LAMB1	laminin subunit beta 1 [KO:K05636]
LAMB2	laminin subunit beta 2 [KO:K06243]
LAMB3	laminin subunit beta 3 [KO:K06244]
LAMB4	laminin subunit beta 4 [KO:K06245]
LAMC1	laminin subunit gamma 1 [KO:K05635]
LAMC2	laminin subunit gamma 2 [KO:K06246]
LAMC3	laminin subunit gamma 3 [KO:K06247]
CHAD	chondroadherin [KO:K06248]
RELN	reelin [KO:K06249] [EC:3.4.21.-]
THBS1	thrombospondin 1 [KO:K16857]
COMP	cartilage oligomeric matrix protein [KO:K04659]
THBS2	thrombospondin 2 [KO:K04659]
THBS3	thrombospondin 3 [KO:K04659]
THBS4	thrombospondin 4 [KO:K04659]
FN1	fibronectin 1 [KO:K05717]
SPP1	secreted phosphoprotein 1 [KO:K06250]
VTN	vitronectin [KO:K06251]
TNC	tenascin C [KO:K06252]
TNN	tenascin N [KO:K06252]
TNR	tenascin R [KO:K06252]
TNXB	tenascin XB [KO:K06252]
VWF	von Willebrand factor [KO:K03900]
IBSP	integrin binding sialoprotein [KO:K06253]
ITGA1	integrin subunit alpha 1 [KO:K06480]
ITGA2	integrin subunit alpha 2 [KO:K06481]
ITGA2B	integrin subunit alpha 2b [KO:K06476]
ITGA3	integrin subunit alpha 3 [KO:K06482]
ITGA4	integrin subunit alpha 4 [KO:K06483]
ITGA5	integrin subunit alpha 5 [KO:K06484]
ITGA6	integrin subunit alpha 6 [KO:K06485]
ITGA7	integrin subunit alpha 7 [KO:K06583]
ITGA8	integrin subunit alpha 8 [KO:K06584]
ITGA9	integrin subunit alpha 9 [KO:K06585]
ITGA10	integrin subunit alpha 10 [KO:K06586]
ITGA11	integrin subunit alpha 11 [KO:K06587]
ITGAV	integrin subunit alpha V [KO:K06487]
ITGB1	integrin subunit beta 1 [KO:K05719]
ITGB3	integrin subunit beta 3 [KO:K06493]
ITGB4	integrin subunit beta 4 [KO:K06525]
ITGB5	integrin subunit beta 5 [KO:K06588]
ITGB6	integrin subunit beta 6 [KO:K06589]
ITGB7	integrin subunit beta 7 [KO:K06590]
ITGB8	integrin subunit beta 8 [KO:K06591]
PTK2	protein tyrosine kinase 2 [KO:K05725] [EC:2.7.10.2]
PIK3CA	phosphatidylinositol-4	5-bisphosphate 3-kinase catalytic subunit alpha [KO:K00922] [EC:2.7.1.153]
PIK3CD	phosphatidylinositol-4	5-bisphosphate 3-kinase catalytic subunit delta [KO:K00922] [EC:2.7.1.153]
PIK3CB	phosphatidylinositol-4	5-bisphosphate 3-kinase catalytic subunit beta [KO:K00922] [EC:2.7.1.153]
PIK3R1	phosphoinositide-3-kinase regulatory subunit 1 [KO:K02649]
PIK3R2	phosphoinositide-3-kinase regulatory subunit 2 [KO:K02649]
PIK3R3	phosphoinositide-3-kinase regulatory subunit 3 [KO:K02649]
F2R	coagulation factor II thrombin receptor [KO:K03914]
CHRM1	cholinergic receptor muscarinic 1 [KO:K04129]
CHRM2	cholinergic receptor muscarinic 2 [KO:K04130]
LPAR1	lysophosphatidic acid receptor 1 [KO:K04289]
LPAR2	lysophosphatidic acid receptor 2 [KO:K04291]
LPAR3	lysophosphatidic acid receptor 3 [KO:K04294]
LPAR4	lysophosphatidic acid receptor 4 [KO:K04275]
LPAR5	lysophosphatidic acid receptor 5 [KO:K08390]
LPAR6	lysophosphatidic acid receptor 6 [KO:K04273]
GNB1	G protein subunit beta 1 [KO:K04536]
GNB2	G protein subunit beta 2 [KO:K04537]
GNB3	G protein subunit beta 3 [KO:K07825]
GNB4	G protein subunit beta 4 [KO:K04538]
GNB5	G protein subunit beta 5 [KO:K04539]
GNG2	G protein subunit gamma 2 [KO:K07826]
GNG3	G protein subunit gamma 3 [KO:K04540]
GNG4	G protein subunit gamma 4 [KO:K04541]
GNG5	G protein subunit gamma 5 [KO:K04542]
GNG7	G protein subunit gamma 7 [KO:K04543]
GNG8	G protein subunit gamma 8 [KO:K04544]
GNG10	G protein subunit gamma 10 [KO:K04545]
GNG11	G protein subunit gamma 11 [KO:K04546]
GNG12	G protein subunit gamma 12 [KO:K04347]
GNG13	G protein subunit gamma 13 [KO:K04547]
GNGT1	G protein subunit gamma transducin 1 [KO:K04548]
GNGT2	G protein subunit gamma transducin 2 [KO:K04549]
PIK3CG	phosphatidylinositol-4	5-bisphosphate 3-kinase catalytic subunit gamma [KO:K21289] [EC:2.7.1.153]
PIK3R5	phosphoinositide-3-kinase regulatory subunit 5 [KO:K21290]
PIK3R6	phosphoinositide-3-kinase regulatory subunit 6 [KO:K21290]
PDPK1	3-phosphoinositide dependent protein kinase 1 [KO:K06276] [EC:2.7.11.1]
STK11	serine/threonine kinase 11 [KO:K07298] [EC:2.7.11.1]
PRKAA1	protein kinase AMP-activated catalytic subunit alpha 1 [KO:K07198] [EC:2.7.11.11]
PRKAA2	protein kinase AMP-activated catalytic subunit alpha 2 [KO:K07198] [EC:2.7.11.11]
DDIT4	DNA damage inducible transcript 4 [KO:K08270]
TSC1	TSC complex subunit 1 [KO:K07206]
TSC2	TSC complex subunit 2 [KO:K07207]
RHEB	Ras homolog	mTORC1 binding [KO:K07208]
MLST8	MTOR associated protein	LST8 homolog [KO:K08266]
MTOR	mechanistic target of rapamycin kinase [KO:K07203] [EC:2.7.11.1]
RPTOR	regulatory associated protein of MTOR complex 1 [KO:K07204]
EIF4EBP1	eukaryotic translation initiation factor 4E binding protein 1 [KO:K07205]
EIF4E	eukaryotic translation initiation factor 4E [KO:K03259]
EIF4E2	eukaryotic translation initiation factor 4E family member 2 [KO:K03259]
EIF4E1B	eukaryotic translation initiation factor 4E family member 1B [KO:K03259]
RPS6KB1	ribosomal protein S6 kinase B1 [KO:K04688] [EC:2.7.11.1]
RPS6KB2	ribosomal protein S6 kinase B2 [KO:K04688] [EC:2.7.11.1]
EIF4B	eukaryotic translation initiation factor 4B [KO:K03258]
RPS6	ribosomal protein S6 [KO:K02991]
PRKCA	protein kinase C alpha [KO:K02677] [EC:2.7.11.13]
PKN1	protein kinase N1 [KO:K06071] [EC:2.7.11.13]
PKN2	protein kinase N2 [KO:K23691] [EC:2.7.11.13]
PKN3	protein kinase N3 [KO:K23692] [EC:2.7.11.13]
SGK1	serum/glucocorticoid regulated kinase 1 [KO:K13302] [EC:2.7.11.1]
SGK2	serum/glucocorticoid regulated kinase 2 [KO:K13303] [EC:2.7.11.1]
SGK3	serum/glucocorticoid regulated kinase family member 3 [KO:K13304] [EC:2.7.11.1]
C8orf44-SGK3	C8orf44-SGK3 readthrough [KO:K13304] [EC:2.7.11.1]
AKT1	AKT serine/threonine kinase 1 [KO:K04456] [EC:2.7.11.1]
AKT2	AKT serine/threonine kinase 2 [KO:K04456] [EC:2.7.11.1]
AKT3	AKT serine/threonine kinase 3 [KO:K04456] [EC:2.7.11.1]
MAGI1	membrane associated guanylate kinase	WW and PDZ domain containing 1 [KO:K05631]
MAGI2	membrane associated guanylate kinase	WW and PDZ domain containing 2 [KO:K05629]
PTEN	phosphatase and tensin homolog [KO:K01110] [EC:3.1.3.16 3.1.3.48 3.1.3.67]
THEM4	thioesterase superfamily member 4 [KO:K16339] [EC:3.1.2.2]
PPP2CA	protein phosphatase 2 catalytic subunit alpha [KO:K04382] [EC:3.1.3.16]
PPP2CB	protein phosphatase 2 catalytic subunit beta [KO:K04382] [EC:3.1.3.16]
PPP2R1B	protein phosphatase 2 scaffold subunit Abeta [KO:K03456]
PPP2R1A	protein phosphatase 2 scaffold subunit Aalpha [KO:K03456]
PPP2R2A	protein phosphatase 2 regulatory subunit Balpha [KO:K04354]
PPP2R2B	protein phosphatase 2 regulatory subunit Bbeta [KO:K04354]
PPP2R2C	protein phosphatase 2 regulatory subunit Bgamma [KO:K04354]
PPP2R2D	protein phosphatase 2 regulatory subunit Bdelta [KO:K04354]
PPP2R3B	protein phosphatase 2 regulatory subunit B''beta [KO:K11583]
PPP2R3C	protein phosphatase 2 regulatory subunit B''gamma [KO:K11583]
PPP2R3A	protein phosphatase 2 regulatory subunit B''alpha [KO:K11583]
PPP2R5B	protein phosphatase 2 regulatory subunit B'beta [KO:K11584]
PPP2R5C	protein phosphatase 2 regulatory subunit B'gamma [KO:K11584]
PPP2R5D	protein phosphatase 2 regulatory subunit B'delta [KO:K11584]
PPP2R5E	protein phosphatase 2 regulatory subunit B'epsilon [KO:K11584]
PPP2R5A	protein phosphatase 2 regulatory subunit B'alpha [KO:K11584]
HSP90AA1	heat shock protein 90 alpha family class A member 1 [KO:K04079]
HSP90AB1	heat shock protein 90 alpha family class B member 1 [KO:K04079]
HSP90B1	heat shock protein 90 beta family member 1 [KO:K09487]
CDC37	cell division cycle 37	HSP90 cochaperone [KO:K09554]
CRTC2	CREB regulated transcription coactivator 2 [KO:K16333]
PHLPP1	PH domain and leucine rich repeat protein phosphatase 1 [KO:K16340] [EC:3.1.3.16]
PHLPP2	PH domain and leucine rich repeat protein phosphatase 2 [KO:K16340] [EC:3.1.3.16]
TCL1A	TCL1 family AKT coactivator A [KO:K10167]
TCL1B	TCL1 family AKT coactivator B [KO:K16836]
MTCP1	mature T cell proliferation 1 [KO:K16837]
NOS3	nitric oxide synthase 3 [KO:K13242] [EC:1.14.13.39]
BRCA1	BRCA1 DNA repair associated [KO:K10605] [EC:2.3.2.27]
GSK3B	glycogen synthase kinase 3 beta [KO:K03083] [EC:2.7.11.26]
GYS2	glycogen synthase 2 [KO:K00693] [EC:2.4.1.11]
GYS1	glycogen synthase 1 [KO:K00693] [EC:2.4.1.11]
PCK1	phosphoenolpyruvate carboxykinase 1 [KO:K01596] [EC:4.1.1.32]
PCK2	phosphoenolpyruvate carboxykinase 2	mitochondrial [KO:K01596] [EC:4.1.1.32]
G6PC1	glucose-6-phosphatase catalytic subunit 1 [KO:K01084] [EC:3.1.3.9]
G6PC2	glucose-6-phosphatase catalytic subunit 2 [KO:K01084] [EC:3.1.3.9]
G6PC3	glucose-6-phosphatase catalytic subunit 3 [KO:K01084] [EC:3.1.3.9]
MYC	MYC proto-oncogene	bHLH transcription factor [KO:K04377]
CCND1	cyclin D1 [KO:K04503]
CDKN1A	cyclin dependent kinase inhibitor 1A [KO:K06625]
CDKN1B	cyclin dependent kinase inhibitor 1B [KO:K06624]
CDK2	cyclin dependent kinase 2 [KO:K02206] [EC:2.7.11.22]
CDK4	cyclin dependent kinase 4 [KO:K02089] [EC:2.7.11.22]
CDK6	cyclin dependent kinase 6 [KO:K02091] [EC:2.7.11.22]
CCND2	cyclin D2 [KO:K10151]
CCND3	cyclin D3 [KO:K10152]
CCNE1	cyclin E1 [KO:K06626]
CCNE2	cyclin E2 [KO:K06626]
FOXO3	forkhead box O3 [KO:K09408]
RBL2	RB transcriptional corepressor like 2 [KO:K16332]
FASLG	Fas ligand [KO:K04389]
BCL2L11	BCL2 like 11 [KO:K16341]
YWHAZ	tyrosine 3-monooxygenase/tryptophan 5-monooxygenase activation protein zeta [KO:K16197]
YWHAB	tyrosine 3-monooxygenase/tryptophan 5-monooxygenase activation protein beta [KO:K16197]
YWHAQ	tyrosine 3-monooxygenase/tryptophan 5-monooxygenase activation protein theta [KO:K16197]
YWHAE	tyrosine 3-monooxygenase/tryptophan 5-monooxygenase activation protein epsilon [KO:K06630]
YWHAH	tyrosine 3-monooxygenase/tryptophan 5-monooxygenase activation protein eta [KO:K16198]
YWHAG	tyrosine 3-monooxygenase/tryptophan 5-monooxygenase activation protein gamma [KO:K16198]
BAD	BCL2 associated agonist of cell death [KO:K02158]
BCL2L1	BCL2 like 1 [KO:K04570]
BCL2	BCL2 apoptosis regulator [KO:K02161]
CASP9	caspase 9 [KO:K04399] [EC:3.4.22.62]
CREB1	cAMP responsive element binding protein 1 [KO:K05870]
ATF2	activating transcription factor 2 [KO:K04450]
ATF4	activating transcription factor 4 [KO:K04374]
CREB3	cAMP responsive element binding protein 3 [KO:K09048]
CREB3L1	cAMP responsive element binding protein 3 like 1 [KO:K09048]
CREB3L2	cAMP responsive element binding protein 3 like 2 [KO:K09048]
CREB3L3	cAMP responsive element binding protein 3 like 3 [KO:K09048]
CREB3L4	cAMP responsive element binding protein 3 like 4 [KO:K09048]
CREB5	cAMP responsive element binding protein 5 [KO:K09047]
ATF6B	activating transcription factor 6 beta [KO:K09049]
MCL1	MCL1 apoptosis regulator	BCL2 family member [KO:K02539]
RXRA	retinoid X receptor alpha [KO:K08524]
NR4A1	nuclear receptor subfamily 4 group A member 1 [KO:K04465]
IKBKG	inhibitor of nuclear factor kappa B kinase regulatory subunit gamma [KO:K07210]
CHUK	component of inhibitor of nuclear factor kappa B kinase complex [KO:K04467] [EC:2.7.11.10]
IKBKB	inhibitor of nuclear factor kappa B kinase subunit beta [KO:K07209] [EC:2.7.11.10]
RELA	RELA proto-oncogene	NF-kB subunit [KO:K04735]
NFKB1	nuclear factor kappa B subunit 1 [KO:K02580]
MYB	MYB proto-oncogene	transcription factor [KO:K09420]
MDM2	MDM2 proto-oncogene [KO:K06643] [EC:2.3.2.27]
TP53	tumor protein p53 [KO:K04451]

## Sheet: Beta-Alanine 
GADL1	glutamate decarboxylase like 1 [KO:K18966] [EC:4.1.1.29 4.1.1.11]
CSAD	cysteine sulfinic acid decarboxylase [KO:K18966] [EC:4.1.1.29 4.1.1.11]
GAD1	glutamate decarboxylase 1 [KO:K01580] [EC:4.1.1.15]
GAD2	glutamate decarboxylase 2 [KO:K01580] [EC:4.1.1.15]
CNDP1	carnosine dipeptidase 1 [KO:K05604] [EC:3.4.13.20]
CARNS1	carnosine synthase 1 [KO:K14755] [EC:6.3.2.11]
CNDP2	carnosine dipeptidase 2 [KO:K08660] [EC:3.4.13.18]
ABAT	4-aminobutyrate aminotransferase [KO:K13524] [EC:2.6.1.19 2.6.1.22]
SMOX	spermine oxidase [KO:K12259] [EC:1.5.3.16 1.5.3.-]
AOC3	amine oxidase copper containing 3 [KO:K00276] [EC:1.4.3.21]
AOC2	amine oxidase copper containing 2 [KO:K00276] [EC:1.4.3.21]
ALDH2	aldehyde dehydrogenase 2 family member [KO:K00128] [EC:1.2.1.3]
ALDH3A2	aldehyde dehydrogenase 3 family member A2 [KO:K00128] [EC:1.2.1.3]
ALDH1B1	aldehyde dehydrogenase 1 family member B1 [KO:K00128] [EC:1.2.1.3]
ALDH7A1	aldehyde dehydrogenase 7 family member A1 [KO:K14085] [EC:1.2.1.31 1.2.1.8 1.2.1.3]
ALDH9A1	aldehyde dehydrogenase 9 family member A1 [KO:K00149] [EC:1.2.1.47 1.2.1.3]
ALDH3B1	aldehyde dehydrogenase 3 family member B1 [KO:K00129] [EC:1.2.1.5]
ALDH3B2	aldehyde dehydrogenase 3 family member B2 [KO:K00129] [EC:1.2.1.5]
ALDH3A1	aldehyde dehydrogenase 3 family member A1 [KO:K00129] [EC:1.2.1.5]
DPYD	dihydropyrimidine dehydrogenase [KO:K00207] [EC:1.3.1.2]
DPYS	dihydropyrimidinase [KO:K01464] [EC:3.5.2.2]
UPB1	beta-ureidopropionase 1 [KO:K01431] [EC:3.5.1.6]
HIBCH	3-hydroxyisobutyryl-CoA hydrolase [KO:K05605] [EC:3.1.2.4]
HADHA	hydroxyacyl-CoA dehydrogenase trifunctional multienzyme complex subunit alpha [KO:K07515] [EC:4.2.1.17 1.1.1.211]
EHHADH	enoyl-CoA hydratase and 3-hydroxyacyl CoA dehydrogenase [KO:K07514] [EC:4.2.1.17 1.1.1.35 5.3.3.8]
ECHS1	enoyl-CoA hydratase	short chain 1 [KO:K07511] [EC:4.2.1.17]
ACADS	acyl-CoA dehydrogenase short chain [KO:K00248] [EC:1.3.8.1]
ACOX3	acyl-CoA oxidase 3	pristanoyl [KO:K00232] [EC:1.3.3.6]
ACOX1	acyl-CoA oxidase 1 [KO:K00232] [EC:1.3.3.6]
MLYCD	malonyl-CoA decarboxylase [KO:K01578] [EC:4.1.1.9]
ALDH6A1	aldehyde dehydrogenase 6 family member A1 [KO:K00140] [EC:1.2.1.18 1.2.1.27]

## Sheet: JAK-STAT signaling
IL2	interleukin 2 [KO:K05429]
IL3	interleukin 3 [KO:K04736]
IL4	interleukin 4 [KO:K05430]
IL5	interleukin 5 [KO:K05428]
IL6	interleukin 6 [KO:K05405]
IL7	interleukin 7 [KO:K05431]
IL9	interleukin 9 [KO:K05432]
IL10	interleukin 10 [KO:K05443]
IL11	interleukin 11 [KO:K05417]
IL12A	interleukin 12A [KO:K05406]
IL12B	interleukin 12B [KO:K05425]
IL13	interleukin 13 [KO:K05435]
IL15	interleukin 15 [KO:K05433]
IL17D	interleukin 17D [KO:K05492]
IL19	interleukin 19 [KO:K05444]
IL20	interleukin 20 [KO:K22667]
IL21	interleukin 21 [KO:K05434]
IL22	interleukin 22 [KO:K05445]
IL23A	interleukin 23 subunit alpha [KO:K05426]
IL24	interleukin 24 [KO:K22668]
IFNA1	interferon alpha 1 [KO:K05414]
IFNA2	interferon alpha 2 [KO:K05414]
IFNA4	interferon alpha 4 [KO:K05414]
IFNA5	interferon alpha 5 [KO:K05414]
IFNA6	interferon alpha 6 [KO:K05414]
IFNA7	interferon alpha 7 [KO:K05414]
IFNA8	interferon alpha 8 [KO:K05414]
IFNA10	interferon alpha 10 [KO:K05414]
IFNA13	interferon alpha 13 [KO:K05414]
IFNA14	interferon alpha 14 [KO:K05414]
IFNA16	interferon alpha 16 [KO:K05414]
IFNA17	interferon alpha 17 [KO:K05414]
IFNA21	interferon alpha 21 [KO:K05414]
IFNB1	interferon beta 1 [KO:K05415]
IFNG	interferon gamma [KO:K04687]
IFNE	interferon epsilon [KO:K05442]
IFNK	interferon kappa [KO:K05441]
IFNL1	interferon lambda 1 [KO:K05447]
IFNL2	interferon lambda 2 [KO:K22669]
IFNL3	interferon lambda 3 [KO:K22669]
IFNW1	interferon omega 1 [KO:K05440]
OSM	oncostatin M [KO:K05418]
LIF	LIF interleukin 6 family cytokine [KO:K05419]
TSLP	thymic stromal lymphopoietin [KO:K05436]
CTF1	cardiotrophin 1 [KO:K05422]
CSF2	colony stimulating factor 2 [KO:K05427]
CNTF	ciliary neurotrophic factor [KO:K05420]
CSF3	colony stimulating factor 3 [KO:K05423]
EPO	erythropoietin [KO:K05437]
GH1	growth hormone 1 [KO:K05438]
GH2	growth hormone 2 [KO:K05438]
CSH1	chorionic somatomammotropin hormone 1 [KO:K05438]
CSH2	chorionic somatomammotropin hormone 2 [KO:K05438]
LEP	leptin [KO:K05424]
THPO	thrombopoietin [KO:K06854]
PRL	prolactin [KO:K05439]
EGF	epidermal growth factor [KO:K04357]
PDGFA	platelet derived growth factor subunit A [KO:K04359]
PDGFB	platelet derived growth factor subunit B [KO:K17386]
IL2RA	interleukin 2 receptor subunit alpha [KO:K05068]
IL2RB	interleukin 2 receptor subunit beta [KO:K05069]
IL2RG	interleukin 2 receptor subunit gamma [KO:K05070]
IL3RA	interleukin 3 receptor subunit alpha [KO:K04737]
IL4R	interleukin 4 receptor [KO:K05071]
IL5RA	interleukin 5 receptor subunit alpha [KO:K05067]
IL6R	interleukin 6 receptor [KO:K05055]
IL7R	interleukin 7 receptor [KO:K05072]
IL9R	interleukin 9 receptor [KO:K05073]
IL10RA	interleukin 10 receptor subunit alpha [KO:K05134]
IL10RB	interleukin 10 receptor subunit beta [KO:K05135]
IL11RA	interleukin 11 receptor subunit alpha [KO:K05056]
IL12RB1	interleukin 12 receptor subunit beta 1 [KO:K05063]
IL12RB2	interleukin 12 receptor subunit beta 2 [KO:K05064]
IL13RA1	interleukin 13 receptor subunit alpha 1 [KO:K05076]
IL13RA2	interleukin 13 receptor subunit alpha 2 [KO:K05077]
IL15RA	interleukin 15 receptor subunit alpha [KO:K05074]
IL20RA	interleukin 20 receptor subunit alpha [KO:K05136]
IL20RB	interleukin 20 receptor subunit beta [KO:K05137]
IL21R	interleukin 21 receptor [KO:K05075]
IL22RA1	interleukin 22 receptor subunit alpha 1 [KO:K05138]
IL22RA2	interleukin 22 receptor subunit alpha 2 [KO:K05139]
IL23R	interleukin 23 receptor [KO:K05065]
IL27RA	interleukin 27 receptor subunit alpha [KO:K19598]
IL6ST	interleukin 6 cytokine family signal transducer [KO:K05060]
IFNAR1	interferon alpha and beta receptor subunit 1 [KO:K05130]
IFNAR2	interferon alpha and beta receptor subunit 2 [KO:K05131]
IFNGR1	interferon gamma receptor 1 [KO:K05132]
IFNGR2	interferon gamma receptor 2 [KO:K05133]
IFNLR1	interferon lambda receptor 1 [KO:K05140]
OSMR	oncostatin M receptor [KO:K05057]
LIFR	LIF receptor subunit alpha [KO:K05058]
CRLF2	cytokine receptor like factor 2 [KO:K05078]
CNTFR	ciliary neurotrophic factor receptor [KO:K05059]
CSF2RA	colony stimulating factor 2 receptor subunit alpha [KO:K05066]
CSF2RB	colony stimulating factor 2 receptor subunit beta [KO:K04738]
CSF3R	colony stimulating factor 3 receptor [KO:K05061]
EPOR	erythropoietin receptor [KO:K05079]
GHR	growth hormone receptor [KO:K05080]
LEPR	leptin receptor [KO:K05062]
MPL	MPL proto-oncogene	thrombopoietin receptor [KO:K05082]
PRLR	prolactin receptor [KO:K05081]
EGFR	epidermal growth factor receptor [KO:K04361] [EC:2.7.10.1]
PDGFRA	platelet derived growth factor receptor alpha [KO:K04363] [EC:2.7.10.1]
PDGFRB	platelet derived growth factor receptor beta [KO:K05089] [EC:2.7.10.1]
JAK1	Janus kinase 1 [KO:K11217] [EC:2.7.10.2]
JAK2	Janus kinase 2 [KO:K04447] [EC:2.7.10.2]
JAK3	Janus kinase 3 [KO:K11218] [EC:2.7.10.2]
TYK2	tyrosine kinase 2 [KO:K11219] [EC:2.7.10.2]
STAT1	signal transducer and activator of transcription 1 [KO:K11220]
STAT2	signal transducer and activator of transcription 2 [KO:K11221]
STAT3	signal transducer and activator of transcription 3 [KO:K04692]
STAT4	signal transducer and activator of transcription 4 [KO:K11222]
STAT5A	signal transducer and activator of transcription 5A [KO:K11223]
STAT5B	signal transducer and activator of transcription 5B [KO:K11224]
STAT6	signal transducer and activator of transcription 6 [KO:K11225]
CISH	cytokine inducible SH2 containing protein [KO:K04701]
SOCS1	suppressor of cytokine signaling 1 [KO:K04694]
SOCS2	suppressor of cytokine signaling 2 [KO:K04695]
SOCS3	suppressor of cytokine signaling 3 [KO:K04696]
SOCS4	suppressor of cytokine signaling 4 [KO:K04697]
SOCS5	suppressor of cytokine signaling 5 [KO:K04698]
SOCS7	suppressor of cytokine signaling 7 [KO:K04699]
SOCS6	suppressor of cytokine signaling 6 [KO:K04699]
BCL2	BCL2 apoptosis regulator [KO:K02161]
MCL1	MCL1 apoptosis regulator	BCL2 family member [KO:K02539]
BCL2L1	BCL2 like 1 [KO:K04570]
PIM1	Pim-1 proto-oncogene	serine/threonine kinase [KO:K04702] [EC:2.7.11.1]
MYC	MYC proto-oncogene	bHLH transcription factor [KO:K04377]
CCND1	cyclin D1 [KO:K04503]
CCND2	cyclin D2 [KO:K10151]
CCND3	cyclin D3 [KO:K10152]
CDKN1A	cyclin dependent kinase inhibitor 1A [KO:K06625]
AOX1	aldehyde oxidase 1 [KO:K00157] [EC:1.2.3.1]
GFAP	glial fibrillary acidic protein [KO:K05640]
STAM2	signal transducing adaptor molecule 2 [KO:K04705]
STAM	signal transducing adaptor molecule [KO:K04705]
PTPN2	protein tyrosine phosphatase non-receptor type 2 [KO:K18026] [EC:3.1.3.48]
PTPN6	protein tyrosine phosphatase non-receptor type 6 [KO:K05697] [EC:3.1.3.48]
IRF9	interferon regulatory factor 9 [KO:K04693]
CREBBP	CREB binding protein [KO:K04498] [EC:2.3.1.48]
EP300	E1A binding protein p300 [KO:K04498] [EC:2.3.1.48]
PIAS1	protein inhibitor of activated STAT 1 [KO:K04706] [EC:2.3.2.-]
PIAS2	protein inhibitor of activated STAT 2 [KO:K16063] [EC:2.3.2.-]
PIAS3	protein inhibitor of activated STAT 3 [KO:K16064] [EC:2.3.2.-]
PIAS4	protein inhibitor of activated STAT 4 [KO:K16065] [EC:2.3.2.27]
FHL1	four and a half LIM domains 1 [KO:K14365]
PTPN11	protein tyrosine phosphatase non-receptor type 11 [KO:K07293] [EC:3.1.3.48]
GRB2	growth factor receptor bound protein 2 [KO:K04364]
SOS1	SOS Ras/Rac guanine nucleotide exchange factor 1 [KO:K03099]
SOS2	SOS Ras/Rho guanine nucleotide exchange factor 2 [KO:K03099]
HRAS	HRas proto-oncogene	GTPase [KO:K02833]
RAF1	Raf-1 proto-oncogene	serine/threonine kinase [KO:K04366] [EC:2.7.11.1]
PIK3CA	phosphatidylinositol-4	5-bisphosphate 3-kinase catalytic subunit alpha [KO:K00922] [EC:2.7.1.153]
PIK3CD	phosphatidylinositol-4	5-bisphosphate 3-kinase catalytic subunit delta [KO:K00922] [EC:2.7.1.153]
PIK3CB	phosphatidylinositol-4	5-bisphosphate 3-kinase catalytic subunit beta [KO:K00922] [EC:2.7.1.153]
PIK3R1	phosphoinositide-3-kinase regulatory subunit 1 [KO:K02649]
PIK3R2	phosphoinositide-3-kinase regulatory subunit 2 [KO:K02649]
PIK3R3	phosphoinositide-3-kinase regulatory subunit 3 [KO:K02649]
AKT1	AKT serine/threonine kinase 1 [KO:K04456] [EC:2.7.11.1]
AKT2	AKT serine/threonine kinase 2 [KO:K04456] [EC:2.7.11.1]
AKT3	AKT serine/threonine kinase 3 [KO:K04456] [EC:2.7.11.1]
MTOR	mechanistic target of rapamycin kinase [KO:K07203] [EC:2.7.11.1]

## Sheet: TGF-beta signaling 
CHRD	chordin [KO:K04657]
NOG	noggin [KO:K04658]
NBL1	NBL1	DAN family BMP antagonist [KO:K19558]
MICOS10-NBL1	MICOS10-NBL1 readthrough [KO:K19558]
GREM1	gremlin 1	DAN family BMP antagonist [KO:K23318]
GREM2	gremlin 2	DAN family BMP antagonist [KO:K23318]
THBS1	thrombospondin 1 [KO:K16857]
DCN	decorin [KO:K04660]
FMOD	fibromodulin [KO:K08121]
LEFTY1	left-right determination factor 1 [KO:K04668]
LEFTY2	left-right determination factor 2 [KO:K04668]
FST	follistatin [KO:K04661]
BMP2	bone morphogenetic protein 2 [KO:K21283]
BMP4	bone morphogenetic protein 4 [KO:K04662]
BMP6	bone morphogenetic protein 6 [KO:K16620]
INHBB	inhibin subunit beta B [KO:K22687]
BMP5	bone morphogenetic protein 5 [KO:K04663]
BMP7	bone morphogenetic protein 7 [KO:K16621]
BMP8B	bone morphogenetic protein 8b [KO:K16622]
BMP8A	bone morphogenetic protein 8a [KO:K16622]
GDF5	growth differentiation factor 5 [KO:K04664]
GDF6	growth differentiation factor 6 [KO:K20012]
GDF7	growth differentiation factor 7 [KO:K20013]
AMH	anti-Mullerian hormone [KO:K04665]
THSD4	thrombospondin type 1 domain containing 4 [KO:K23377]
FBN1	fibrillin 1 [KO:K06825]
LTBP1	latent transforming growth factor beta binding protein 1 [KO:K19559]
TGFB1	transforming growth factor beta 1 [KO:K13375]
TGFB2	transforming growth factor beta 2 [KO:K13376]
TGFB3	transforming growth factor beta 3 [KO:K13377]
INHBA	inhibin subunit beta A [KO:K04667]
INHBC	inhibin subunit beta C [KO:K22688]
INHBE	inhibin subunit beta E [KO:K22689]
NODAL	nodal growth differentiation factor [KO:K04666]
NEO1	neogenin 1 [KO:K06766]
HJV	hemojuvelin BMP co-receptor [KO:K23100]
BMPR1A	bone morphogenetic protein receptor type 1A [KO:K04673] [EC:2.7.11.30]
BMPR1B	bone morphogenetic protein receptor type 1B [KO:K13578] [EC:2.7.11.30]
ACVR1	activin A receptor type 1 [KO:K04675] [EC:2.7.11.30]
BMPR2	bone morphogenetic protein receptor type 2 [KO:K04671] [EC:2.7.11.30]
ACVR2A	activin A receptor type 2A [KO:K04670] [EC:2.7.11.30]
RGMA	repulsive guidance molecule BMP co-receptor a [KO:K23096]
RGMB	repulsive guidance molecule BMP co-receptor b [KO:K06847]
AMHR2	anti-Mullerian hormone receptor type 2 [KO:K04672] [EC:2.7.11.30]
TGFBR1	transforming growth factor beta receptor 1 [KO:K04674] [EC:2.7.11.30]
TGFBR2	transforming growth factor beta receptor 2 [KO:K04388] [EC:2.7.11.30]
ACVR1B	activin A receptor type 1B [KO:K13567] [EC:2.7.11.30]
ACVR2B	activin A receptor type 2B [KO:K13596] [EC:2.7.11.30]
ACVR1C	activin A receptor type 1C [KO:K13568] [EC:2.7.11.30]
BAMBI	BMP and activin membrane bound inhibitor [KO:K10162]
SMAD1	SMAD family member 1 [KO:K04676]
SMAD5	SMAD family member 5 [KO:K16790]
SMAD9	SMAD family member 9 [KO:K16791]
SMAD2	SMAD family member 2 [KO:K04500]
SMAD3	SMAD family member 3 [KO:K23605]
SMAD4	SMAD family member 4 [KO:K04501]
SMAD6	SMAD family member 6 [KO:K04677]
SMAD7	SMAD family member 7 [KO:K19631]
SMURF1	SMAD specific E3 ubiquitin protein ligase 1 [KO:K04678] [EC:2.3.2.26]
SMURF2	SMAD specific E3 ubiquitin protein ligase 2 [KO:K04678] [EC:2.3.2.26]
ZFYVE9	zinc finger FYVE-type containing 9 [KO:K04679]
ZFYVE16	zinc finger FYVE-type containing 16 [KO:K04679]
HAMP	hepcidin antimicrobial peptide [KO:K23106]
ID1	inhibitor of DNA binding 1	HLH protein [KO:K04680]
ID2	inhibitor of DNA binding 2 [KO:K17693]
ID3	inhibitor of DNA binding 3	HLH protein [KO:K17694]
ID4	inhibitor of DNA binding 4	HLH protein [KO:K17695]
RBL1	RB transcriptional corepressor like 1 [KO:K04681]
E2F4	E2F transcription factor 4 [KO:K04682]
E2F5	E2F transcription factor 5 [KO:K04682]
TFDP1	transcription factor Dp-1 [KO:K04683]
CREBBP	CREB binding protein [KO:K04498] [EC:2.3.1.48]
EP300	E1A binding protein p300 [KO:K04498] [EC:2.3.1.48]
SP1	Sp1 transcription factor [KO:K04684]
TGIF1	TGFB induced factor homeobox 1 [KO:K19383]
TGIF2	TGFB induced factor homeobox 2 [KO:K19553]
MYC	MYC proto-oncogene	bHLH transcription factor [KO:K04377]
CDKN2B	cyclin dependent kinase inhibitor 2B [KO:K04685]
PITX2	paired like homeodomain 2 [KO:K04686]
RBX1	ring-box 1 [KO:K03868] [EC:2.3.2.32]
CUL1	cullin 1 [KO:K03347]
SKP1	S-phase kinase associated protein 1 [KO:K03094]
MAPK1	mitogen-activated protein kinase 1 [KO:K04371] [EC:2.7.11.24]
MAPK3	mitogen-activated protein kinase 3 [KO:K04371] [EC:2.7.11.24]
IFNG	interferon gamma [KO:K04687]
TNF	tumor necrosis factor [KO:K03156]
RHOA	ras homolog family member A [KO:K04513]
ROCK1	Rho associated coiled-coil containing protein kinase 1 [KO:K04514] [EC:2.7.11.1]
PPP2R1B	protein phosphatase 2 scaffold subunit Abeta [KO:K03456]
PPP2R1A	protein phosphatase 2 scaffold subunit Aalpha [KO:K03456]
PPP2CA	protein phosphatase 2 catalytic subunit alpha [KO:K04382] [EC:3.1.3.16]
PPP2CB	protein phosphatase 2 catalytic subunit beta [KO:K04382] [EC:3.1.3.16]
RPS6KB1	ribosomal protein S6 kinase B1 [KO:K04688] [EC:2.7.11.1]
RPS6KB2	ribosomal protein S6 kinase B2 [KO:K04688] [EC:2.7.11.1]

## Sheet: Pathways in cancer
DCC	DCC netrin 1 receptor [KO:K06765]
CASP3	caspase 3 [KO:K02187] [EC:3.4.22.56]
CASP9	caspase 9 [KO:K04399] [EC:3.4.22.62]
APPL1	adaptor protein	phosphotyrosine interacting with PH domain and leucine zipper 1 [KO:K08733]
CDH1	cadherin 1 [KO:K05689]
CTNNB1	catenin beta 1 [KO:K02105]
CTNNA3	catenin alpha 3 [KO:K05691]
CTNNA1	catenin alpha 1 [KO:K05691]
CTNNA2	catenin alpha 2 [KO:K05691]
AXIN1	axin 1 [KO:K02157]
AXIN2	axin 2 [KO:K04385]
APC	APC regulator of WNT signaling pathway [KO:K02085]
APC2	APC regulator of WNT signaling pathway 2 [KO:K02085]
GSK3B	glycogen synthase kinase 3 beta [KO:K03083] [EC:2.7.11.26]
TCF7	transcription factor 7 [KO:K02620]
TCF7L1	transcription factor 7 like 1 [KO:K04490]
TCF7L2	transcription factor 7 like 2 [KO:K04491]
LEF1	lymphoid enhancer binding factor 1 [KO:K04492]
BIRC5	baculoviral IAP repeat containing 5 [KO:K08731]
MYC	MYC proto-oncogene	bHLH transcription factor [KO:K04377]
CCND1	cyclin D1 [KO:K04503]
WNT1	Wnt family member 1 [KO:K03209]
WNT2	Wnt family member 2 [KO:K00182]
WNT2B	Wnt family member 2B [KO:K00182]
WNT3	Wnt family member 3 [KO:K00312]
WNT3A	Wnt family member 3A [KO:K00312]
WNT4	Wnt family member 4 [KO:K00408]
WNT5A	Wnt family member 5A [KO:K00444]
WNT5B	Wnt family member 5B [KO:K00444]
WNT6	Wnt family member 6 [KO:K00445]
WNT7A	Wnt family member 7A [KO:K00572]
WNT7B	Wnt family member 7B [KO:K00572]
WNT8A	Wnt family member 8A [KO:K00714]
WNT8B	Wnt family member 8B [KO:K00714]
WNT9A	Wnt family member 9A [KO:K01064]
WNT9B	Wnt family member 9B [KO:K01064]
WNT10B	Wnt family member 10B [KO:K01357]
WNT10A	Wnt family member 10A [KO:K01357]
WNT11	Wnt family member 11 [KO:K01384]
WNT16	Wnt family member 16 [KO:K01558]
FZD1	frizzled class receptor 1 [KO:K02432]
FZD7	frizzled class receptor 7 [KO:K02432]
FZD2	frizzled class receptor 2 [KO:K02235]
FZD3	frizzled class receptor 3 [KO:K02329]
FZD4	frizzled class receptor 4 [KO:K02354]
FZD5	frizzled class receptor 5 [KO:K02375]
FZD8	frizzled class receptor 8 [KO:K02375]
FZD6	frizzled class receptor 6 [KO:K02376]
FZD10	frizzled class receptor 10 [KO:K02842]
FZD9	frizzled class receptor 9 [KO:K02842]
LRP5	LDL receptor related protein 5 [KO:K03068]
LRP6	LDL receptor related protein 6 [KO:K03068]
DVL3	dishevelled segment polarity protein 3 [KO:K02353]
DVL2	dishevelled segment polarity protein 2 [KO:K02353]
DVL1	dishevelled segment polarity protein 1 [KO:K02353]
FRAT1	FRAT regulator of WNT signaling pathway 1 [KO:K03069]
FRAT2	FRAT regulator of WNT signaling pathway 2 [KO:K03096]
F2	coagulation factor II	thrombin [KO:K01313] [EC:3.4.21.5]
AGT	angiotensinogen [KO:K09821]
F2R	coagulation factor II thrombin receptor [KO:K03914]
F2RL3	F2R like thrombin or trypsin receptor 3 [KO:K04236]
LPAR1	lysophosphatidic acid receptor 1 [KO:K04289]
LPAR2	lysophosphatidic acid receptor 2 [KO:K04291]
LPAR3	lysophosphatidic acid receptor 3 [KO:K04294]
LPAR4	lysophosphatidic acid receptor 4 [KO:K04275]
LPAR5	lysophosphatidic acid receptor 5 [KO:K08390]
LPAR6	lysophosphatidic acid receptor 6 [KO:K04273]
AGTR1	angiotensin II receptor type 1 [KO:K04166]
GNA12	G protein subunit alpha 12 [KO:K04346]
GNA13	G protein subunit alpha 13 [KO:K04639]
ARHGEF12	Rho guanine nucleotide exchange factor 12 [KO:K07532]
ARHGEF11	Rho guanine nucleotide exchange factor 11 [KO:K12331]
ARHGEF1	Rho guanine nucleotide exchange factor 1 [KO:K12330]
PLEKHG5	pleckstrin homology and RhoGEF domain containing G5 [KO:K19464]
RHOA	ras homolog family member A [KO:K04513]
ROCK1	Rho associated coiled-coil containing protein kinase 1 [KO:K04514] [EC:2.7.11.1]
ROCK2	Rho associated coiled-coil containing protein kinase 2 [KO:K17388] [EC:2.7.11.1]
CXCL12	C-X-C motif chemokine ligand 12 [KO:K10031]
CXCR4	C-X-C motif chemokine receptor 4 [KO:K04189]
GNAI1	G protein subunit alpha i1 [KO:K04630]
GNAI3	G protein subunit alpha i3 [KO:K04630]
GNAI2	G protein subunit alpha i2 [KO:K04630]
PTGER1	prostaglandin E receptor 1 [KO:K04258]
PTGER2	prostaglandin E receptor 2 [KO:K04259]
PTGER3	prostaglandin E receptor 3 [KO:K04260]
PTGER4	prostaglandin E receptor 4 [KO:K04261]
GNAS	GNAS complex locus [KO:K04632]
ADCY1	adenylate cyclase 1 [KO:K08041] [EC:4.6.1.1]
ADCY2	adenylate cyclase 2 [KO:K08042] [EC:4.6.1.1]
ADCY3	adenylate cyclase 3 [KO:K08043] [EC:4.6.1.1]
ADCY4	adenylate cyclase 4 [KO:K08044] [EC:4.6.1.1]
ADCY5	adenylate cyclase 5 [KO:K08045] [EC:4.6.1.1]
ADCY6	adenylate cyclase 6 [KO:K08046] [EC:4.6.1.1]
ADCY7	adenylate cyclase 7 [KO:K08047] [EC:4.6.1.1]
ADCY8	adenylate cyclase 8 [KO:K08048] [EC:4.6.1.1]
ADCY9	adenylate cyclase 9 [KO:K08049] [EC:4.6.1.1]
PRKACA	protein kinase cAMP-activated catalytic subunit alpha [KO:K04345] [EC:2.7.11.11]
PRKACB	protein kinase cAMP-activated catalytic subunit beta [KO:K04345] [EC:2.7.11.11]
PRKACG	protein kinase cAMP-activated catalytic subunit gamma [KO:K04345] [EC:2.7.11.11]
GNB1	G protein subunit beta 1 [KO:K04536]
GNB2	G protein subunit beta 2 [KO:K04537]
GNB3	G protein subunit beta 3 [KO:K07825]
GNB4	G protein subunit beta 4 [KO:K04538]
GNB5	G protein subunit beta 5 [KO:K04539]
GNG2	G protein subunit gamma 2 [KO:K07826]
GNG3	G protein subunit gamma 3 [KO:K04540]
GNG4	G protein subunit gamma 4 [KO:K04541]
GNG5	G protein subunit gamma 5 [KO:K04542]
GNG7	G protein subunit gamma 7 [KO:K04543]
GNG8	G protein subunit gamma 8 [KO:K04544]
GNG10	G protein subunit gamma 10 [KO:K04545]
GNG11	G protein subunit gamma 11 [KO:K04546]
GNG12	G protein subunit gamma 12 [KO:K04347]
GNG13	G protein subunit gamma 13 [KO:K04547]
GNGT1	G protein subunit gamma transducin 1 [KO:K04548]
GNGT2	G protein subunit gamma transducin 2 [KO:K04549]
COL4A2	collagen type IV alpha 2 chain [KO:K06237]
COL4A4	collagen type IV alpha 4 chain [KO:K06237]
COL4A6	collagen type IV alpha 6 chain [KO:K06237]
COL4A1	collagen type IV alpha 1 chain [KO:K06237]
COL4A5	collagen type IV alpha 5 chain [KO:K06237]
COL4A3	collagen type IV alpha 3 chain [KO:K06237]
LAMA1	laminin subunit alpha 1 [KO:K05637]
LAMA2	laminin subunit alpha 2 [KO:K05637]
LAMA3	laminin subunit alpha 3 [KO:K06240]
LAMA5	laminin subunit alpha 5 [KO:K06240]
LAMA4	laminin subunit alpha 4 [KO:K06241]
LAMB1	laminin subunit beta 1 [KO:K05636]
LAMB2	laminin subunit beta 2 [KO:K06243]
LAMB3	laminin subunit beta 3 [KO:K06244]
LAMB4	laminin subunit beta 4 [KO:K06245]
LAMC1	laminin subunit gamma 1 [KO:K05635]
LAMC2	laminin subunit gamma 2 [KO:K06246]
LAMC3	laminin subunit gamma 3 [KO:K06247]
FN1	fibronectin 1 [KO:K05717]
ITGA2	integrin subunit alpha 2 [KO:K06481]
ITGA2B	integrin subunit alpha 2b [KO:K06476]
ITGA3	integrin subunit alpha 3 [KO:K06482]
ITGA6	integrin subunit alpha 6 [KO:K06485]
ITGAV	integrin subunit alpha V [KO:K06487]
ITGB1	integrin subunit beta 1 [KO:K05719]
PTK2	protein tyrosine kinase 2 [KO:K05725] [EC:2.7.10.2]
PIK3CA	phosphatidylinositol-4	5-bisphosphate 3-kinase catalytic subunit alpha [KO:K00922] [EC:2.7.1.153]
PIK3CD	phosphatidylinositol-4	5-bisphosphate 3-kinase catalytic subunit delta [KO:K00922] [EC:2.7.1.153]
PIK3CB	phosphatidylinositol-4	5-bisphosphate 3-kinase catalytic subunit beta [KO:K00922] [EC:2.7.1.153]
PIK3R1	phosphoinositide-3-kinase regulatory subunit 1 [KO:K02649]
PIK3R2	phosphoinositide-3-kinase regulatory subunit 2 [KO:K02649]
PIK3R3	phosphoinositide-3-kinase regulatory subunit 3 [KO:K02649]
PTEN	phosphatase and tensin homolog [KO:K01110] [EC:3.1.3.16 3.1.3.48 3.1.3.67]
NKX3-1	NK3 homeobox 1 [KO:K09348]
AKT1	AKT serine/threonine kinase 1 [KO:K04456] [EC:2.7.11.1]
AKT2	AKT serine/threonine kinase 2 [KO:K04456] [EC:2.7.11.1]
AKT3	AKT serine/threonine kinase 3 [KO:K04456] [EC:2.7.11.1]
CHUK	component of inhibitor of nuclear factor kappa B kinase complex [KO:K04467] [EC:2.7.11.10]
IKBKB	inhibitor of nuclear factor kappa B kinase subunit beta [KO:K07209] [EC:2.7.11.10]
IKBKG	inhibitor of nuclear factor kappa B kinase regulatory subunit gamma [KO:K07210]
NFKBIA	NFKB inhibitor alpha [KO:K04734]
NFKB1	nuclear factor kappa B subunit 1 [KO:K02580]
NFKB2	nuclear factor kappa B subunit 2 [KO:K04469]
RELA	RELA proto-oncogene	NF-kB subunit [KO:K04735]
PTGS2	prostaglandin-endoperoxide synthase 2 [KO:K11987] [EC:1.14.99.1]
NOS2	nitric oxide synthase 2 [KO:K13241] [EC:1.14.13.39]
BCL2	BCL2 apoptosis regulator [KO:K02161]
BIRC2	baculoviral IAP repeat containing 2 [KO:K16060]
BIRC3	baculoviral IAP repeat containing 3 [KO:K16060]
XIAP	X-linked inhibitor of apoptosis [KO:K04725] [EC:2.3.2.27]
BIRC7	baculoviral IAP repeat containing 7 [KO:K16061]
BCL2L1	BCL2 like 1 [KO:K04570]
TRAF1	TNF receptor associated factor 1 [KO:K03172]
TRAF2	TNF receptor associated factor 2 [KO:K03173] [EC:2.3.2.27]
TRAF3	TNF receptor associated factor 3 [KO:K03174]
TRAF4	TNF receptor associated factor 4 [KO:K09848]
TRAF5	TNF receptor associated factor 5 [KO:K09849]
TRAF6	TNF receptor associated factor 6 [KO:K03175] [EC:2.3.2.27]
MTOR	mechanistic target of rapamycin kinase [KO:K07203] [EC:2.7.11.1]
RPS6KB1	ribosomal protein S6 kinase B1 [KO:K04688] [EC:2.7.11.1]
RPS6KB2	ribosomal protein S6 kinase B2 [KO:K04688] [EC:2.7.11.1]
BAD	BCL2 associated agonist of cell death [KO:K02158]
FOXO1	forkhead box O1 [KO:K07201]
MDM2	MDM2 proto-oncogene [KO:K06643] [EC:2.3.2.27]
TP53	tumor protein p53 [KO:K04451]
CDKN1B	cyclin dependent kinase inhibitor 1B [KO:K06624]
CDKN1A	cyclin dependent kinase inhibitor 1A [KO:K06625]
BCR	BCR activator of RhoGEF and GTPase [KO:K08878] [EC:2.7.11.1]
ABL1	ABL proto-oncogene 1	non-receptor tyrosine kinase [KO:K06619] [EC:2.7.10.2]
CRK	CRK proto-oncogene	adaptor protein [KO:K04438]
CRKL	CRK like proto-oncogene	adaptor protein [KO:K04438]
CBL	Cbl proto-oncogene [KO:K04707] [EC:2.3.2.27]
STAT5A	signal transducer and activator of transcription 5A [KO:K11223]
STAT5B	signal transducer and activator of transcription 5B [KO:K11224]
PIM1	Pim-1 proto-oncogene	serine/threonine kinase [KO:K04702] [EC:2.7.11.1]
PIM2	Pim-2 proto-oncogene	serine/threonine kinase [KO:K08806] [EC:2.7.11.1]
KNG1	kininogen 1 [KO:K03898]
EDN1	endothelin 1 [KO:K16366]
BDKRB1	bradykinin receptor B1 [KO:K03915]
BDKRB2	bradykinin receptor B2 [KO:K03916]
EDNRA	endothelin receptor type A [KO:K04197]
EDNRB	endothelin receptor type B [KO:K04198]
GNAQ	G protein subunit alpha q [KO:K04634]
GNA11	G protein subunit alpha 11 [KO:K04635]
PLCB1	phospholipase C beta 1 [KO:K05858] [EC:3.1.4.11]
PLCB2	phospholipase C beta 2 [KO:K05858] [EC:3.1.4.11]
PLCB3	phospholipase C beta 3 [KO:K05858] [EC:3.1.4.11]
PLCB4	phospholipase C beta 4 [KO:K05858] [EC:3.1.4.11]
PRKCA	protein kinase C alpha [KO:K02677] [EC:2.7.11.13]
PRKCB	protein kinase C beta [KO:K19662] [EC:2.7.11.13]
PRKCG	protein kinase C gamma [KO:K19663] [EC:2.7.11.13]
IL2	interleukin 2 [KO:K05429]
IL3	interleukin 3 [KO:K04736]
IL4	interleukin 4 [KO:K05430]
IL5	interleukin 5 [KO:K05428]
IL6	interleukin 6 [KO:K05405]
IL7	interleukin 7 [KO:K05431]
IL12A	interleukin 12A [KO:K05406]
IL12B	interleukin 12B [KO:K05425]
IL13	interleukin 13 [KO:K05435]
IL15	interleukin 15 [KO:K05433]
IL23A	interleukin 23 subunit alpha [KO:K05426]
EPO	erythropoietin [KO:K05437]
IFNA1	interferon alpha 1 [KO:K05414]
IFNA2	interferon alpha 2 [KO:K05414]
IFNA4	interferon alpha 4 [KO:K05414]
IFNA5	interferon alpha 5 [KO:K05414]
IFNA6	interferon alpha 6 [KO:K05414]
IFNA7	interferon alpha 7 [KO:K05414]
IFNA8	interferon alpha 8 [KO:K05414]
IFNA10	interferon alpha 10 [KO:K05414]
IFNA13	interferon alpha 13 [KO:K05414]
IFNA14	interferon alpha 14 [KO:K05414]
IFNA16	interferon alpha 16 [KO:K05414]
IFNA17	interferon alpha 17 [KO:K05414]
IFNA21	interferon alpha 21 [KO:K05414]
IFNG	interferon gamma [KO:K04687]
IL2RA	interleukin 2 receptor subunit alpha [KO:K05068]
IL2RB	interleukin 2 receptor subunit beta [KO:K05069]
IL2RG	interleukin 2 receptor subunit gamma [KO:K05070]
IL3RA	interleukin 3 receptor subunit alpha [KO:K04737]
IL4R	interleukin 4 receptor [KO:K05071]
CSF2RB	colony stimulating factor 2 receptor subunit beta [KO:K04738]
IL5RA	interleukin 5 receptor subunit alpha [KO:K05067]
IL6R	interleukin 6 receptor [KO:K05055]
IL6ST	interleukin 6 cytokine family signal transducer [KO:K05060]
IL7R	interleukin 7 receptor [KO:K05072]
IL12RB1	interleukin 12 receptor subunit beta 1 [KO:K05063]
IL12RB2	interleukin 12 receptor subunit beta 2 [KO:K05064]
IL13RA1	interleukin 13 receptor subunit alpha 1 [KO:K05076]
IL15RA	interleukin 15 receptor subunit alpha [KO:K05074]
IL23R	interleukin 23 receptor [KO:K05065]
EPOR	erythropoietin receptor [KO:K05079]
IFNAR1	interferon alpha and beta receptor subunit 1 [KO:K05130]
IFNAR2	interferon alpha and beta receptor subunit 2 [KO:K05131]
IFNGR1	interferon gamma receptor 1 [KO:K05132]
IFNGR2	interferon gamma receptor 2 [KO:K05133]
EML4	EMAP like 4 [KO:K15420]
ALK	ALK receptor tyrosine kinase [KO:K05119] [EC:2.7.10.1]
RASGRP1	RAS guanyl releasing protein 1 [KO:K04350]
RASGRP2	RAS guanyl releasing protein 2 [KO:K12361]
RASGRP3	RAS guanyl releasing protein 3 [KO:K12362]
RASGRP4	RAS guanyl releasing protein 4 [KO:K12363]
JAK1	Janus kinase 1 [KO:K11217] [EC:2.7.10.2]
JAK2	Janus kinase 2 [KO:K04447] [EC:2.7.10.2]
JAK3	Janus kinase 3 [KO:K11218] [EC:2.7.10.2]
STAT3	signal transducer and activator of transcription 3 [KO:K04692]
STAT1	signal transducer and activator of transcription 1 [KO:K11220]
STAT2	signal transducer and activator of transcription 2 [KO:K11221]
STAT4	signal transducer and activator of transcription 4 [KO:K11222]
STAT6	signal transducer and activator of transcription 6 [KO:K11225]
VEGFA	vascular endothelial growth factor A [KO:K05448]
VEGFB	vascular endothelial growth factor B [KO:K16858]
PGF	placental growth factor [KO:K16859]
VEGFC	vascular endothelial growth factor C [KO:K05449]
VEGFD	vascular endothelial growth factor D [KO:K05449]
TGFA	transforming growth factor alpha [KO:K08774]
EGF	epidermal growth factor [KO:K04357]
EGFR	epidermal growth factor receptor [KO:K04361] [EC:2.7.10.1]
ERBB2	erb-b2 receptor tyrosine kinase 2 [KO:K05083] [EC:2.7.10.1]
PDGFA	platelet derived growth factor subunit A [KO:K04359]
PDGFB	platelet derived growth factor subunit B [KO:K17386]
PDGFRA	platelet derived growth factor receptor alpha [KO:K04363] [EC:2.7.10.1]
PDGFRB	platelet derived growth factor receptor beta [KO:K05089] [EC:2.7.10.1]
IGF1	insulin like growth factor 1 [KO:K05459]
IGF2	insulin like growth factor 2 [KO:K13769]
IGF1R	insulin like growth factor 1 receptor [KO:K05087] [EC:2.7.10.1]
KITLG	KIT ligand [KO:K05461]
KIT	KIT proto-oncogene	receptor tyrosine kinase [KO:K05091] [EC:2.7.10.1]
FLT3LG	fms related receptor tyrosine kinase 3 ligand [KO:K05454]
FLT3	fms related receptor tyrosine kinase 3 [KO:K05092] [EC:2.7.10.1]
HGF	hepatocyte growth factor [KO:K05460]
MET	MET proto-oncogene	receptor tyrosine kinase [KO:K05099] [EC:2.7.10.1]
FGF1	fibroblast growth factor 1 [KO:K18496]
FGF2	fibroblast growth factor 2 [KO:K18497]
FGF3	fibroblast growth factor 3 [KO:K04358]
FGF4	fibroblast growth factor 4 [KO:K04358]
FGF17	fibroblast growth factor 17 [KO:K04358]
FGF6	fibroblast growth factor 6 [KO:K04358]
FGF7	fibroblast growth factor 7 [KO:K04358]
FGF8	fibroblast growth factor 8 [KO:K04358]
FGF9	fibroblast growth factor 9 [KO:K04358]
FGF10	fibroblast growth factor 10 [KO:K04358]
FGF16	fibroblast growth factor 16 [KO:K04358]
FGF5	fibroblast growth factor 5 [KO:K04358]
FGF18	fibroblast growth factor 18 [KO:K04358]
FGF20	fibroblast growth factor 20 [KO:K04358]
FGF22	fibroblast growth factor 22 [KO:K04358]
FGF19	fibroblast growth factor 19 [KO:K22603]
FGF21	fibroblast growth factor 21 [KO:K22429]
FGF23	fibroblast growth factor 23 [KO:K22428]
FGFR1	fibroblast growth factor receptor 1 [KO:K04362] [EC:2.7.10.1]
FGFR2	fibroblast growth factor receptor 2 [KO:K05093] [EC:2.7.10.1]
FGFR3	fibroblast growth factor receptor 3 [KO:K05094] [EC:2.7.10.1]
FGFR4	fibroblast growth factor receptor 4 [KO:K05095] [EC:2.7.10.1]
GRB2	growth factor receptor bound protein 2 [KO:K04364]
SOS1	SOS Ras/Rac guanine nucleotide exchange factor 1 [KO:K03099]
SOS2	SOS Ras/Rho guanine nucleotide exchange factor 2 [KO:K03099]
HRAS	HRas proto-oncogene	GTPase [KO:K02833]
KRAS	KRAS proto-oncogene	GTPase [KO:K07827]
NRAS	NRAS proto-oncogene	GTPase [KO:K07828]
ARAF	A-Raf proto-oncogene	serine/threonine kinase [KO:K08845] [EC:2.7.11.1]
BRAF	B-Raf proto-oncogene	serine/threonine kinase [KO:K04365] [EC:2.7.11.1]
RAF1	Raf-1 proto-oncogene	serine/threonine kinase [KO:K04366] [EC:2.7.11.1]
MAP2K1	mitogen-activated protein kinase kinase 1 [KO:K04368] [EC:2.7.12.2]
MAP2K2	mitogen-activated protein kinase kinase 2 [KO:K04369] [EC:2.7.12.2]
MAPK1	mitogen-activated protein kinase 1 [KO:K04371] [EC:2.7.11.24]
MAPK3	mitogen-activated protein kinase 3 [KO:K04371] [EC:2.7.11.24]
JUN	Jun proto-oncogene	AP-1 transcription factor subunit [KO:K04448]
FOS	Fos proto-oncogene	AP-1 transcription factor subunit [KO:K04379]
ETS1	ETS proto-oncogene 1	transcription factor [KO:K02678]
MMP1	matrix metallopeptidase 1 [KO:K01388] [EC:3.4.24.7]
MMP2	matrix metallopeptidase 2 [KO:K01398] [EC:3.4.24.24]
MMP9	matrix metallopeptidase 9 [KO:K01403] [EC:3.4.24.35]
CXCL8	C-X-C motif chemokine ligand 8 [KO:K10030]
CDK4	cyclin dependent kinase 4 [KO:K02089] [EC:2.7.11.22]
RPS6KA5	ribosomal protein S6 kinase A5 [KO:K04445] [EC:2.7.11.1]
RET	ret proto-oncogene [KO:K05126] [EC:2.7.10.1]
CCDC6	coiled-coil domain containing 6 [KO:K09288]
NCOA4	nuclear receptor coactivator 4 [KO:K09289]
NTRK1	neurotrophic receptor tyrosine kinase 1 [KO:K03176] [EC:2.7.10.1]
TPM3	tropomyosin 3 [KO:K09290]
TPR	translocated promoter region	nuclear basket protein [KO:K09291]
TFG	trafficking from ER to golgi regulator [KO:K09292]
RASSF1	Ras association domain family member 1 [KO:K09850]
RASSF5	Ras association domain family member 5 [KO:K08015]
STK4	serine/threonine kinase 4 [KO:K04411]
DAPK1	death associated protein kinase 1 [KO:K08803] [EC:2.7.11.1]
DAPK3	death associated protein kinase 3 [KO:K08803] [EC:2.7.11.1]
DAPK2	death associated protein kinase 2 [KO:K08803] [EC:2.7.11.1]
PLCG1	phospholipase C gamma 1 [KO:K01116] [EC:3.1.4.11]
PLCG2	phospholipase C gamma 2 [KO:K05859] [EC:3.1.4.11]
ELK1	ETS transcription factor ELK1 [KO:K04375]
CALML3	calmodulin like 3 [KO:K02183]
CALM2	calmodulin 2 [KO:K02183]
CALM3	calmodulin 3 [KO:K02183]
CALM1	calmodulin 1 [KO:K02183]
CALML6	calmodulin like 6 [KO:K02183]
CALML5	calmodulin like 5 [KO:K02183]
CALML4	calmodulin like 4 [KO:K02183]
CAMK2A	calcium/calmodulin dependent protein kinase II alpha [KO:K04515] [EC:2.7.11.17]
CAMK2D	calcium/calmodulin dependent protein kinase II delta [KO:K04515] [EC:2.7.11.17]
CAMK2B	calcium/calmodulin dependent protein kinase II beta [KO:K04515] [EC:2.7.11.17]
CAMK2G	calcium/calmodulin dependent protein kinase II gamma [KO:K04515] [EC:2.7.11.17]
RALGDS	ral guanine nucleotide dissociation stimulator [KO:K08732]
RALA	RAS like proto-oncogene A [KO:K07834]
RALB	RAS like proto-oncogene B [KO:K07835]
RALBP1	ralA binding protein 1 [KO:K08773]
CDC42	cell division cycle 42 [KO:K04393]
RAC1	Rac family small GTPase 1 [KO:K04392]
RAC2	Rac family small GTPase 2 [KO:K07860]
RAC3	Rac family small GTPase 3 [KO:K07861]
PLD1	phospholipase D1 [KO:K01115] [EC:3.1.4.4]
PLD2	phospholipase D2 [KO:K01115] [EC:3.1.4.4]
MAPK8	mitogen-activated protein kinase 8 [KO:K04440] [EC:2.7.11.24]
MAPK10	mitogen-activated protein kinase 10 [KO:K04440] [EC:2.7.11.24]
MAPK9	mitogen-activated protein kinase 9 [KO:K04440] [EC:2.7.11.24]
PAX8	paired box 8 [KO:K09293]
PPARG	peroxisome proliferator activated receptor gamma [KO:K08530]
RXRA	retinoid X receptor alpha [KO:K08524]
RXRB	retinoid X receptor beta [KO:K08525]
RXRG	retinoid X receptor gamma [KO:K08526]
RARB	retinoic acid receptor beta [KO:K08528]
ESR1	estrogen receptor 1 [KO:K08550]
ESR2	estrogen receptor 2 [KO:K08551]
NCOA1	nuclear receptor coactivator 1 [KO:K09101] [EC:2.3.1.48]
NCOA3	nuclear receptor coactivator 3 [KO:K11256] [EC:2.3.1.48]
SP1	Sp1 transcription factor [KO:K04684]
PPARD	peroxisome proliferator activated receptor delta [KO:K04504]
JUP	junction plakoglobin [KO:K10056]
ZBTB16	zinc finger and BTB domain containing 16 [KO:K10055]
RARA	retinoic acid receptor alpha [KO:K08527]
CCNA2	cyclin A2 [KO:K06627]
CCNA1	cyclin A1 [KO:K06627]
PML	PML nuclear body scaffold [KO:K10054]
RUNX1	RUNX family transcription factor 1 [KO:K08367]
RUNX1T1	RUNX1 partner transcriptional co-repressor 1 [KO:K10053]
SPI1	Spi-1 proto-oncogene [KO:K09438]
CEBPA	CCAAT enhancer binding protein alpha [KO:K09055]
CSF2RA	colony stimulating factor 2 receptor subunit alpha [KO:K05066]
CSF3R	colony stimulating factor 3 receptor [KO:K05061]
CSF1R	colony stimulating factor 1 receptor [KO:K05090] [EC:2.7.10.1]
CDKN2A	cyclin dependent kinase inhibitor 2A [KO:K06621]
E2F1	E2F transcription factor 1 [KO:K17454]
E2F2	E2F transcription factor 2 [KO:K09389]
E2F3	E2F transcription factor 3 [KO:K06620]
MAX	MYC associated factor X [KO:K04453]
ZBTB17	zinc finger and BTB domain containing 17 [KO:K10500]
CDKN2B	cyclin dependent kinase inhibitor 2B [KO:K04685]
CDK6	cyclin dependent kinase 6 [KO:K02091] [EC:2.7.11.22]
CCND2	cyclin D2 [KO:K10151]
CCND3	cyclin D3 [KO:K10152]
CKS1B	CDC28 protein kinase regulatory subunit 1B [KO:K02219]
CKS2	CDC28 protein kinase regulatory subunit 2 [KO:K02219]
SKP1	S-phase kinase associated protein 1 [KO:K03094]
CUL1	cullin 1 [KO:K03347]
RBX1	ring-box 1 [KO:K03868] [EC:2.3.2.32]
SKP2	S-phase kinase associated protein 2 [KO:K03875]
CDK2	cyclin dependent kinase 2 [KO:K02206] [EC:2.7.11.22]
CCNE1	cyclin E1 [KO:K06626]
CCNE2	cyclin E2 [KO:K06626]
RB1	RB transcriptional corepressor 1 [KO:K06618]
GADD45A	growth arrest and DNA damage inducible alpha [KO:K04402]
GADD45B	growth arrest and DNA damage inducible beta [KO:K04402]
GADD45G	growth arrest and DNA damage inducible gamma [KO:K04402]
BAX	BCL2 associated X	apoptosis regulator [KO:K02159]
BAK1	BCL2 antagonist/killer 1 [KO:K14021]
DDB2	damage specific DNA binding protein 2 [KO:K10140]
POLK	DNA polymerase kappa [KO:K03511] [EC:2.7.7.7]
TERT	telomerase reverse transcriptase [KO:K11126] [EC:2.7.7.49]
TERC	telomerase RNA component [KO:K22183]
MITF	melanocyte inducing transcription factor [KO:K09455]
TGFB1	transforming growth factor beta 1 [KO:K13375]
TGFB2	transforming growth factor beta 2 [KO:K13376]
TGFB3	transforming growth factor beta 3 [KO:K13377]
TGFBR1	transforming growth factor beta receptor 1 [KO:K04674] [EC:2.7.11.30]
TGFBR2	transforming growth factor beta receptor 2 [KO:K04388] [EC:2.7.11.30]
SMAD2	SMAD family member 2 [KO:K04500]
SMAD3	SMAD family member 3 [KO:K23605]
SMAD4	SMAD family member 4 [KO:K04501]
MECOM	MDS1 and EVI1 complex locus [KO:K04462] [EC:2.1.1.367]
CTBP1	C-terminal binding protein 1 [KO:K04496]
CTBP2	C-terminal binding protein 2 [KO:K04496]
HDAC1	histone deacetylase 1 [KO:K06067] [EC:3.5.1.98]
HDAC2	histone deacetylase 2 [KO:K06067] [EC:3.5.1.98]
MLH1	mutL homolog 1 [KO:K08734]
MSH2	mutS homolog 2 [KO:K08735]
MSH3	mutS homolog 3 [KO:K08736]
MSH6	mutS homolog 6 [KO:K08737]
BRCA2	BRCA2 DNA repair associated [KO:K08775]
RAD51	RAD51 recombinase [KO:K04482]
FASLG	Fas ligand [KO:K04389]
FAS	Fas cell surface death receptor [KO:K04390]
FADD	Fas associated via death domain [KO:K02373]
CASP8	caspase 8 [KO:K04398] [EC:3.4.22.61]
BID	BH3 interacting domain death agonist [KO:K04726]
PMAIP1	phorbol-12-myristate-13-acetate-induced protein 1 [KO:K10131]
BBC3	BCL2 binding component 3 [KO:K10132]
BCL2L11	BCL2 like 11 [KO:K16341]
CYCS	cytochrome c	somatic [KO:K08738]
APAF1	apoptotic peptidase activating factor 1 [KO:K02084]
CASP7	caspase 7 [KO:K04397] [EC:3.4.22.60]
KEAP1	kelch like ECH associated protein 1 [KO:K10456]
NFE2L2	nuclear factor	erythroid 2 like 2 [KO:K05638]
HMOX1	heme oxygenase 1 [KO:K00510] [EC:1.14.14.18]
NQO1	NAD(P)H quinone dehydrogenase 1 [KO:K00355] [EC:1.6.5.2]
GSTA5	glutathione S-transferase alpha 5 [KO:K00799] [EC:2.5.1.18]
GSTA2	glutathione S-transferase alpha 2 [KO:K00799] [EC:2.5.1.18]
GSTA4	glutathione S-transferase alpha 4 [KO:K00799] [EC:2.5.1.18]
GSTO2	glutathione S-transferase omega 2 [KO:K00799] [EC:2.5.1.18]
GSTM4	glutathione S-transferase mu 4 [KO:K00799] [EC:2.5.1.18]
GSTT2	glutathione S-transferase theta 2 (gene/pseudogene) [KO:K00799] [EC:2.5.1.18]
GSTT1	glutathione S-transferase theta 1 [KO:K00799] [EC:2.5.1.18]
GSTM3	glutathione S-transferase mu 3 [KO:K00799] [EC:2.5.1.18]
MGST1	microsomal glutathione S-transferase 1 [KO:K00799] [EC:2.5.1.18]
MGST3	microsomal glutathione S-transferase 3 [KO:K00799] [EC:2.5.1.18]
GSTM1	glutathione S-transferase mu 1 [KO:K00799] [EC:2.5.1.18]
GSTM5	glutathione S-transferase mu 5 [KO:K00799] [EC:2.5.1.18]
MGST2	microsomal glutathione S-transferase 2 [KO:K00799] [EC:2.5.1.18]
GSTA1	glutathione S-transferase alpha 1 [KO:K00799] [EC:2.5.1.18]
GSTM2	glutathione S-transferase mu 2 [KO:K00799] [EC:2.5.1.18]
GSTA3	glutathione S-transferase alpha 3 [KO:K00799] [EC:2.5.1.18]
GSTO1	glutathione S-transferase omega 1 [KO:K00799] [EC:2.5.1.18]
GSTT2B	glutathione S-transferase theta 2B [KO:K00799] [EC:2.5.1.18]
GSTP1	glutathione S-transferase pi 1 [KO:K23790] [EC:2.5.1.18]
TXNRD1	thioredoxin reductase 1 [KO:K22182] [EC:1.8.1.9]
TXNRD3	thioredoxin reductase 3 [KO:K22182] [EC:1.8.1.9]
TXNRD2	thioredoxin reductase 2 [KO:K22182] [EC:1.8.1.9]
VHL	von Hippel-Lindau tumor suppressor [KO:K03871]
ELOC	elongin C [KO:K03872]
ELOB	elongin B [KO:K03873]
CUL2	cullin 2 [KO:K03870]
EGLN1	egl-9 family hypoxia inducible factor 1 [KO:K09592] [EC:1.14.11.29]
EGLN3	egl-9 family hypoxia inducible factor 3 [KO:K09592] [EC:1.14.11.29]
EGLN2	egl-9 family hypoxia inducible factor 2 [KO:K09592] [EC:1.14.11.29]
FH	fumarate hydratase [KO:K01679] [EC:4.2.1.2]
HIF1A	hypoxia inducible factor 1 subunit alpha [KO:K08268]
EPAS1	endothelial PAS domain protein 1 [KO:K09095]
ARNT	aryl hydrocarbon receptor nuclear translocator [KO:K09097]
ARNT2	aryl hydrocarbon receptor nuclear translocator 2 [KO:K15589]
CREBBP	CREB binding protein [KO:K04498] [EC:2.3.1.48]
EP300	E1A binding protein p300 [KO:K04498] [EC:2.3.1.48]
SLC2A1	solute carrier family 2 member 1 [KO:K07299]
JAG1	jagged canonical Notch ligand 1 [KO:K06052]
JAG2	jagged canonical Notch ligand 2 [KO:K21635]
DLL3	delta like canonical Notch ligand 3 [KO:K06051]
DLL1	delta like canonical Notch ligand 1 [KO:K06051]
DLL4	delta like canonical Notch ligand 4 [KO:K06051]
NOTCH1	notch receptor 1 [KO:K02599]
NOTCH2	notch receptor 2 [KO:K20994]
NOTCH3	notch receptor 3 [KO:K20995]
NOTCH4	notch receptor 4 [KO:K20996]
HES1	hes family bHLH transcription factor 1 [KO:K06054]
HES5	hes family bHLH transcription factor 5 [KO:K06055]
HEYL	hes related family bHLH transcription factor with YRPW motif like [KO:K09091]
HEY1	hes related family bHLH transcription factor with YRPW motif 1 [KO:K09091]
HEY2	hes related family bHLH transcription factor with YRPW motif 2 [KO:K09091]
FLT4	fms related receptor tyrosine kinase 4 [KO:K05097] [EC:2.7.10.1]
SHH	sonic hedgehog signaling molecule [KO:K11988]
PTCH1	patched 1 [KO:K06225]
SMO	smoothened	frizzled class receptor [KO:K06226]
KIF7	kinesin family member 7 [KO:K18806]
SUFU	SUFU negative regulator of hedgehog signaling [KO:K06229]
GLI1	GLI family zinc finger 1 [KO:K16797]
GLI2	GLI family zinc finger 2 [KO:K16798]
GLI3	GLI family zinc finger 3 [KO:K06230]
BMP2	bone morphogenetic protein 2 [KO:K21283]
BMP4	bone morphogenetic protein 4 [KO:K04662]
HHIP	hedgehog interacting protein [KO:K06231]
PTCH2	patched 2 [KO:K11101]
AR	androgen receptor [KO:K08557]
HSP90AA1	heat shock protein 90 alpha family class A member 1 [KO:K04079]
HSP90AB1	heat shock protein 90 alpha family class B member 1 [KO:K04079]
HSP90B1	heat shock protein 90 beta family member 1 [KO:K09487]
KLK3	kallikrein related peptidase 3 [KO:K01351] [EC:3.4.21.77]

[truncated: 4 more sheets: Ras signaling, MAPK signaling , breast cancer, natural killer cell mediated ]
