# Supplementary material for: Repurposing hyperpolarization‐activated cyclic nucleotide‐gated channels as a novel therapy for breast cancer
Source: Clin Transl Med. 2021 Nov 4;11(11):e578. doi: 10.1002/ctm2.578 (PMC8567035; doi:10.1002/ctm2.578)
Supplement: Supplementary file 5 — TableS3 [file CTM2-11-e578-s001.xlsx]

## Sheet: Endocrine resistance
hsa:10000 K04456 RAC serine/threonine-protein kinase [EC:2.7.11.1] | (RefSeq) AKT3
hsa:1019 K02089 cyclin-dependent kinase 4 [EC:2.7.11.22] | (RefSeq) CDK4
hsa:1026 K06625 cyclin-dependent kinase inhibitor 1A | (RefSeq) CDKN1A
hsa:1027 K06624 cyclin-dependent kinase inhibitor 1B | (RefSeq) CDKN1B
hsa:1029 K06621 cyclin-dependent kinase inhibitor 2A | (RefSeq) CDKN2A
hsa:1031 K06622 cyclin-dependent kinase inhibitor 2C | (RefSeq) CDKN2C
hsa:10498 K05931 type I protein arginine methyltransferase [EC:2.1.1.319] | (RefSeq) CARM1
hsa:10683 K06051 delta | (RefSeq) DLL3
hsa:107 K08041 adenylate cyclase 1 [EC:4.6.1.1] | (RefSeq) ADCY1
hsa:107987478 K17712 cytochrome P450 family 2 subfamily D6 [EC:1.14.14.1] | (RefSeq) cytochrome P450 2D6-like
hsa:107987479 K17712 cytochrome P450 family 2 subfamily D6 [EC:1.14.14.1] | (RefSeq) CYP2D6
hsa:108 K08042 adenylate cyclase 2 [EC:4.6.1.1] | (RefSeq) ADCY2
hsa:109 K08043 adenylate cyclase 3 [EC:4.6.1.1] | (RefSeq) ADCY3
hsa:111 K08045 adenylate cyclase 5 [EC:4.6.1.1] | (RefSeq) ADCY5
hsa:112 K08046 adenylate cyclase 6 [EC:4.6.1.1] | (RefSeq) ADCY6
hsa:113 K08047 adenylate cyclase 7 [EC:4.6.1.1] | (RefSeq) ADCY7
hsa:114 K08048 adenylate cyclase 8 [EC:4.6.1.1] | (RefSeq) ADCY8
hsa:115 K08049 adenylate cyclase 9 [EC:4.6.1.1] | (RefSeq) ADCY9
hsa:1432 K04441 p38 MAP kinase [EC:2.7.11.24] | (RefSeq) MAPK14
hsa:1564 K17712 cytochrome P450 family 2 subfamily D6 [EC:1.14.14.1] | (RefSeq) CYP2D7
hsa:1565 K17712 cytochrome P450 family 2 subfamily D6 [EC:1.14.14.1] | (RefSeq) CYP2D6
hsa:182 K06052 jagged-1 | (RefSeq) JAG1
hsa:1839 K08523 heparin-binding EGF-like growth factor | (RefSeq) HBEGF
hsa:1869 K17454 transcription factor E2F1 | (RefSeq) E2F1
hsa:1870 K09389 transcription factor E2F2 | (RefSeq) E2F2
hsa:1871 K06620 transcription factor E2F3 | (RefSeq) E2F3
hsa:1956 K04361 epidermal growth factor receptor [EC:2.7.10.1] | (RefSeq) EGFR
hsa:196883 K08044 adenylate cyclase 4 [EC:4.6.1.1] | (RefSeq) ADCY4
hsa:2064 K05083 receptor tyrosine-protein kinase erbB-2 [EC:2.7.10.1] | (RefSeq) ERBB2
hsa:207 K04456 RAC serine/threonine-protein kinase [EC:2.7.11.1] | (RefSeq) AKT1
hsa:208 K04456 RAC serine/threonine-protein kinase [EC:2.7.11.1] | (RefSeq) AKT2
hsa:2099 K08550 estrogen receptor alpha | (RefSeq) ESR1
hsa:2100 K08551 estrogen receptor beta | (RefSeq) ESR2
hsa:2353 K04379 proto-oncogene protein c-fos | (RefSeq) FOS
hsa:2475 K07203 serine/threonine-protein kinase mTOR [EC:2.7.11.1] | (RefSeq) MTOR
hsa:25759 K17447 SHC-transforming protein 2 | (RefSeq) SHC2
hsa:2778 K04632 guanine nucleotide-binding protein G(s) subunit alpha | (RefSeq) GNAS
hsa:28514 K06051 delta | (RefSeq) DLL1
hsa:2852 K04246 G-protein coupled estrogen receptor 1 | (RefSeq) GPER1
hsa:2885 K04364 growth factor receptor-bound protein 2 | (RefSeq) GRB2
hsa:3265 K02833 GTPase HRas | (RefSeq) HRAS
hsa:3479 K05459 insulin-like growth factor 1 | (RefSeq) IGF1
hsa:3480 K05087 insulin-like growth factor 1 receptor [EC:2.7.10.1] | (RefSeq) IGF1R
hsa:369 K08845 A-Raf proto-oncogene serine/threonine-protein kinase [EC:2.7.11.1] | (RefSeq) ARAF
hsa:3714 K21635 jagged-2 | (RefSeq) JAG2
hsa:3725 K04448 transcription factor AP-1 | (RefSeq) JUN
hsa:3845 K07827 GTPase KRas | (RefSeq) KRAS
hsa:399694 K17449 SHC-transforming protein 4 | (RefSeq) SHC4
hsa:4193 K06643 E3 ubiquitin-protein ligase Mdm2 [EC:2.3.2.27] | (RefSeq) MDM2
hsa:4313 K01398 matrix metalloproteinase-2 (gelatinase A) [EC:3.4.24.24] | (RefSeq) MMP2
hsa:4318 K01403 matrix metalloproteinase-9 (gelatinase B) [EC:3.4.24.35] | (RefSeq) MMP9
hsa:4851 K02599 Notch 1 | (RefSeq) NOTCH1
hsa:4853 K20994 Notch 2 | (RefSeq) NOTCH2
hsa:4854 K20995 Notch 3 | (RefSeq) NOTCH3
hsa:4855 K20996 Notch 4 | (RefSeq) NOTCH4
hsa:4893 K07828 GTPase NRas | (RefSeq) NRAS
hsa:5290 K00922 phosphatidylinositol-4
hsa:5291 K00922 phosphatidylinositol-4
hsa:5293 K00922 phosphatidylinositol-4
hsa:5295 K02649 phosphoinositide-3-kinase regulatory subunit alpha/beta/delta | (RefSeq) PIK3R1
hsa:5296 K02649 phosphoinositide-3-kinase regulatory subunit alpha/beta/delta | (RefSeq) PIK3R2
hsa:53358 K17448 SHC-transforming protein 3 | (RefSeq) SHC3
hsa:54567 K06051 delta | (RefSeq) DLL4
hsa:5469 K15144 mediator of RNA polymerase II transcription subunit 1 | (RefSeq) MED1
hsa:5566 K04345 protein kinase A [EC:2.7.11.11] | (RefSeq) PRKACA
hsa:5567 K04345 protein kinase A [EC:2.7.11.11] | (RefSeq) PRKACB
hsa:5568 K04345 protein kinase A [EC:2.7.11.11] | (RefSeq) PRKACG
hsa:5594 K04371 mitogen-activated protein kinase 1/3 [EC:2.7.11.24] | (RefSeq) MAPK1
hsa:5595 K04371 mitogen-activated protein kinase 1/3 [EC:2.7.11.24] | (RefSeq) MAPK3
hsa:5599 K04440 mitogen-activated protein kinase 8/9/10 (c-Jun N-terminal kinase) [EC:2.7.11.24] | (RefSeq) M
hsa:5600 K04441 p38 MAP kinase [EC:2.7.11.24] | (RefSeq) MAPK11
hsa:5601 K04440 mitogen-activated protein kinase 8/9/10 (c-Jun N-terminal kinase) [EC:2.7.11.24] | (RefSeq) M
hsa:5602 K04440 mitogen-activated protein kinase 8/9/10 (c-Jun N-terminal kinase) [EC:2.7.11.24] | (RefSeq) M
hsa:5603 K04441 p38 MAP kinase [EC:2.7.11.24] | (RefSeq) MAPK13
hsa:5604 K04368 mitogen-activated protein kinase kinase 1 [EC:2.7.12.2] | (RefSeq) MAP2K1
hsa:5605 K04369 mitogen-activated protein kinase kinase 2 [EC:2.7.12.2] | (RefSeq) MAP2K2
hsa:572 K02158 Bcl-2-antagonist of cell death | (RefSeq) BAD
hsa:5747 K05725 focal adhesion kinase 1 [EC:2.7.10.2] | (RefSeq) PTK2
hsa:581 K02159 apoptosis regulator BAX | (RefSeq) BAX
hsa:5894 K04366 RAF proto-oncogene serine/threonine-protein kinase [EC:2.7.11.1] | (RefSeq) RAF1
hsa:5925 K06618 retinoblastoma-associated protein | (RefSeq) RB1
hsa:595 K04503 G1/S-specific cyclin-D1 | (RefSeq) CCND1
hsa:596 K02161 apoptosis regulator Bcl-2 | (RefSeq) BCL2
hsa:6198 K04688 ribosomal protein S6 kinase beta [EC:2.7.11.1] | (RefSeq) RPS6KB1
hsa:6199 K04688 ribosomal protein S6 kinase beta [EC:2.7.11.1] | (RefSeq) RPS6KB2
hsa:6300 K04441 p38 MAP kinase [EC:2.7.11.24] | (RefSeq) MAPK12
hsa:638 K18452 Bcl-2-interacting killer | (RefSeq) BIK
hsa:6464 K06279 SHC-transforming protein 1 | (RefSeq) SHC1
hsa:6654 K03099 son of sevenless | (RefSeq) SOS1
hsa:6655 K03099 son of sevenless | (RefSeq) SOS2
hsa:6667 K04684 transcription factor Sp1 | (RefSeq) SP1
hsa:6714 K05704 tyrosine-protein kinase Src [EC:2.7.10.2] | (RefSeq) SRC
hsa:673 K04365 B-Raf proto-oncogene serine/threonine-protein kinase [EC:2.7.11.1] | (RefSeq) BRAF
hsa:7157 K04451 tumor protein p53 | (RefSeq) TP53
hsa:8202 K11256 nuclear receptor coactivator 3 [EC:2.3.1.48] | (RefSeq) NCOA3
hsa:8503 K02649 phosphoinositide-3-kinase regulatory subunit alpha/beta/delta | (RefSeq) PIK3R3
hsa:8647 K05664 ATP-binding cassette
hsa:9611 K04650 nuclear receptor co-repressor 1 | (RefSeq) NCOR1

## Sheet: actin cyto
LPAR1	lysophosphatidic acid receptor 1 [KO:K04289]
LPAR2	lysophosphatidic acid receptor 2 [KO:K04291]
LPAR4	lysophosphatidic acid receptor 4 [KO:K04275]
LPAR5	lysophosphatidic acid receptor 5 [KO:K08390]
CXCL12	C-X-C motif chemokine ligand 12 [KO:K10031]
CXCR4	C-X-C motif chemokine receptor 4 [KO:K04189]
F2	coagulation factor II, thrombin [KO:K01313] [EC:3.4.21.5]
F2R	coagulation factor II thrombin receptor [KO:K03914]
INS	insulin [KO:K04526]
EGF	epidermal growth factor [KO:K04357]
FGF1	fibroblast growth factor 1 [KO:K18496]
FGF2	fibroblast growth factor 2 [KO:K18497]
FGF3	fibroblast growth factor 3 [KO:K04358]
FGF4	fibroblast growth factor 4 [KO:K04358]
FGF17	fibroblast growth factor 17 [KO:K04358]
FGF6	fibroblast growth factor 6 [KO:K04358]
FGF7	fibroblast growth factor 7 [KO:K04358]
FGF8	fibroblast growth factor 8 [KO:K04358]
FGF9	fibroblast growth factor 9 [KO:K04358]
FGF10	fibroblast growth factor 10 [KO:K04358]
FGF16	fibroblast growth factor 16 [KO:K04358]
FGF5	fibroblast growth factor 5 [KO:K04358]
FGF18	fibroblast growth factor 18 [KO:K04358]
FGF20	fibroblast growth factor 20 [KO:K04358]
FGF22	fibroblast growth factor 22 [KO:K04358]
FGF19	fibroblast growth factor 19 [KO:K22603]
FGF21	fibroblast growth factor 21 [KO:K22429]
FGF23	fibroblast growth factor 23 [KO:K22428]
PDGFA	platelet derived growth factor subunit A [KO:K04359]
PDGFB	platelet derived growth factor subunit B [KO:K17386]
PDGFC	platelet derived growth factor C [KO:K05450]
PDGFD	platelet derived growth factor D [KO:K05450]
INSRR	insulin receptor related receptor [KO:K05086] [EC:2.7.10.1]
EGFR	epidermal growth factor receptor [KO:K04361] [EC:2.7.10.1]
FGFR1	fibroblast growth factor receptor 1 [KO:K04362] [EC:2.7.10.1]
FGFR2	fibroblast growth factor receptor 2 [KO:K05093] [EC:2.7.10.1]
FGFR3	fibroblast growth factor receptor 3 [KO:K05094] [EC:2.7.10.1]
FGFR4	fibroblast growth factor receptor 4 [KO:K05095] [EC:2.7.10.1]
PDGFRA	platelet derived growth factor receptor alpha [KO:K04363] [EC:2.7.10.1]
PDGFRB	platelet derived growth factor receptor beta [KO:K05089] [EC:2.7.10.1]
FN1	fibronectin 1 [KO:K05717]
ITGA1	integrin subunit alpha 1 [KO:K06480]
ITGA2	integrin subunit alpha 2 [KO:K06481]
ITGA2B	integrin subunit alpha 2b [KO:K06476]
ITGA3	integrin subunit alpha 3 [KO:K06482]
ITGA4	integrin subunit alpha 4 [KO:K06483]
ITGA5	integrin subunit alpha 5 [KO:K06484]
ITGA6	integrin subunit alpha 6 [KO:K06485]
ITGA7	integrin subunit alpha 7 [KO:K06583]
ITGA8	integrin subunit alpha 8 [KO:K06584]
ITGA9	integrin subunit alpha 9 [KO:K06585]
ITGA10	integrin subunit alpha 10 [KO:K06586]
ITGA11	integrin subunit alpha 11 [KO:K06587]
ITGAV	integrin subunit alpha V [KO:K06487]
ITGAL	integrin subunit alpha L [KO:K05718]
ITGAM	integrin subunit alpha M [KO:K06461]
ITGAX	integrin subunit alpha X [KO:K06462]
ITGAD	integrin subunit alpha D [KO:K06594]
ITGAE	integrin subunit alpha E [KO:K06524]
ITGB1	integrin subunit beta 1 [KO:K05719]
ITGB2	integrin subunit beta 2 [KO:K06464]
ITGB3	integrin subunit beta 3 [KO:K06493]
ITGB4	integrin subunit beta 4 [KO:K06525]
ITGB5	integrin subunit beta 5 [KO:K06588]
ITGB6	integrin subunit beta 6 [KO:K06589]
ITGB7	integrin subunit beta 7 [KO:K06590]
ITGB8	integrin subunit beta 8 [KO:K06591]
KNG1	kininogen 1 [KO:K03898]
BDKRB1	bradykinin receptor B1 [KO:K03915]
BDKRB2	bradykinin receptor B2 [KO:K03916]
CHRM1	cholinergic receptor muscarinic 1 [KO:K04129]
CHRM2	cholinergic receptor muscarinic 2 [KO:K04130]
CHRM3	cholinergic receptor muscarinic 3 [KO:K04131]
CHRM4	cholinergic receptor muscarinic 4 [KO:K04132]
CHRM5	cholinergic receptor muscarinic 5 [KO:K04133]
GNA12	G protein subunit alpha 12 [KO:K04346]
GNA13	G protein subunit alpha 13 [KO:K04639]
GNG12	G protein subunit gamma 12 [KO:K04347]
FGD1	FYVE, RhoGEF and PH domain containing 1 [KO:K05720]
FGD3	FYVE, RhoGEF and PH domain containing 3 [KO:K05722]
PTK2	protein tyrosine kinase 2 [KO:K05725] [EC:2.7.10.2]
BCAR1	BCAR1 scaffold protein, Cas family member [KO:K05726]
CRK	CRK proto-oncogene, adaptor protein [KO:K04438]
CRKL	CRK like proto-oncogene, adaptor protein [KO:K04438]
DOCK1	dedicator of cytokinesis 1 [KO:K13708]
SRC	SRC proto-oncogene, non-receptor tyrosine kinase [KO:K05704] [EC:2.7.10.2]
SOS1	SOS Ras/Rac guanine nucleotide exchange factor 1 [KO:K03099]
SOS2	SOS Ras/Rho guanine nucleotide exchange factor 2 [KO:K03099]
HRAS	HRas proto-oncogene, GTPase [KO:K02833]
KRAS	KRAS proto-oncogene, GTPase [KO:K07827]
NRAS	NRAS proto-oncogene, GTPase [KO:K07828]
RRAS	RAS related [KO:K07829]
RRAS2	RAS related 2 [KO:K07830]
MRAS	muscle RAS oncogene homolog [KO:K07831]
ARHGEF6	Rac/Cdc42 guanine nucleotide exchange factor 6 [KO:K05729]
PIK3CA	phosphatidylinositol-4,5-bisphosphate 3-kinase catalytic subunit alpha [KO:K00922] [EC:2.7.1.153]
PIK3CD	phosphatidylinositol-4,5-bisphosphate 3-kinase catalytic subunit delta [KO:K00922] [EC:2.7.1.153]
PIK3CB	phosphatidylinositol-4,5-bisphosphate 3-kinase catalytic subunit beta [KO:K00922] [EC:2.7.1.153]
PIK3R1	phosphoinositide-3-kinase regulatory subunit 1 [KO:K02649]
PIK3R2	phosphoinositide-3-kinase regulatory subunit 2 [KO:K02649]
PIK3R3	phosphoinositide-3-kinase regulatory subunit 3 [KO:K02649]
VAV3	vav guanine nucleotide exchange factor 3 [KO:K05730]
VAV1	vav guanine nucleotide exchange factor 1 [KO:K05730]
VAV2	vav guanine nucleotide exchange factor 2 [KO:K05730]
TIAM1	TIAM Rac1 associated GEF 1 [KO:K05731]
ARAF	A-Raf proto-oncogene, serine/threonine kinase [KO:K08845] [EC:2.7.11.1]
BRAF	B-Raf proto-oncogene, serine/threonine kinase [KO:K04365] [EC:2.7.11.1]
RAF1	Raf-1 proto-oncogene, serine/threonine kinase [KO:K04366] [EC:2.7.11.1]
MOS	MOS proto-oncogene, serine/threonine kinase [KO:K04367] [EC:2.7.11.1]
MAP2K1	mitogen-activated protein kinase kinase 1 [KO:K04368] [EC:2.7.12.2]
MAP2K2	mitogen-activated protein kinase kinase 2 [KO:K04369] [EC:2.7.12.2]
MAPK1	mitogen-activated protein kinase 1 [KO:K04371] [EC:2.7.11.24]
MAPK3	mitogen-activated protein kinase 3 [KO:K04371] [EC:2.7.11.24]
ARHGEF1	Rho guanine nucleotide exchange factor 1 [KO:K12330]
ARHGEF12	Rho guanine nucleotide exchange factor 12 [KO:K07532]
ARHGAP35	Rho GTPase activating protein 35 [KO:K05732]
RHOA	ras homolog family member A [KO:K04513]
RAC1	Rac family small GTPase 1 [KO:K04392]
RAC2	Rac family small GTPase 2 [KO:K07860]
RAC3	Rac family small GTPase 3 [KO:K07861]
CDC42	cell division cycle 42 [KO:K04393]
PAK1	p21 (RAC1) activated kinase 1 [KO:K04409] [EC:2.7.11.1]
PAK2	p21 (RAC1) activated kinase 2 [KO:K04410] [EC:2.7.11.1]
PAK3	p21 (RAC1) activated kinase 3 [KO:K05733] [EC:2.7.11.1]
PAK4	p21 (RAC1) activated kinase 4 [KO:K05734] [EC:2.7.11.1]
PAK5	p21 (RAC1) activated kinase 5 [KO:K05736] [EC:2.7.11.1]
PAK6	p21 (RAC1) activated kinase 6 [KO:K05735] [EC:2.7.11.1]
BUB1B-PAK6	BUB1B-PAK6 readthrough [KO:K05735] [EC:2.7.11.1]
ARHGEF7	Rho guanine nucleotide exchange factor 7 [KO:K13710]
GIT1	GIT ArfGAP 1 [KO:K05737]
ROCK1	Rho associated coiled-coil containing protein kinase 1 [KO:K04514] [EC:2.7.11.1]
ROCK2	Rho associated coiled-coil containing protein kinase 2 [KO:K17388] [EC:2.7.11.1]
MYLK	myosin light chain kinase [KO:K00907] [EC:2.7.11.18]
MYLK2	myosin light chain kinase 2 [KO:K00907] [EC:2.7.11.18]
MYLK3	myosin light chain kinase 3 [KO:K00907] [EC:2.7.11.18]
MYLK4	myosin light chain kinase family member 4 [KO:K00907] [EC:2.7.11.18]
PPP1CA	protein phosphatase 1 catalytic subunit alpha [KO:K06269] [EC:3.1.3.16]
PPP1CB	protein phosphatase 1 catalytic subunit beta [KO:K06269] [EC:3.1.3.16]
PPP1CC	protein phosphatase 1 catalytic subunit gamma [KO:K06269] [EC:3.1.3.16]
PPP1R12A	protein phosphatase 1 regulatory subunit 12A [KO:K06270]
PPP1R12B	protein phosphatase 1 regulatory subunit 12B [KO:K12329]
PPP1R12C	protein phosphatase 1 regulatory subunit 12C [KO:K17457]
MYL2	myosin light chain 2 [KO:K10351]
MYL5	myosin light chain 5 [KO:K12753]
MYL7	myosin light chain 7 [KO:K12754]
MYL9	myosin light chain 9 [KO:K12755]
MYL10	myosin light chain 10 [KO:K12756]
MYL12B	myosin light chain 12B [KO:K12757]
MYL12A	myosin light chain 12A [KO:K12757]
MYLPF	myosin light chain, phosphorylatable, fast skeletal muscle [KO:K12758]
MYH9	myosin heavy chain 9 [KO:K10352]
MYH10	myosin heavy chain 10 [KO:K10352]
MYH11	myosin heavy chain 11 [KO:K10352]
MYH14	myosin heavy chain 14 [KO:K10352]
DIAPH1	diaphanous related formin 1 [KO:K05740]
DIAPH2	diaphanous related formin 2 [KO:K05741]
SLC9A1	solute carrier family 9 member A1 [KO:K05742]
PIP5K1C	phosphatidylinositol-4-phosphate 5-kinase type 1 gamma [KO:K00889] [EC:2.7.1.68]
PIP5K1A	phosphatidylinositol-4-phosphate 5-kinase type 1 alpha [KO:K00889] [EC:2.7.1.68]
PIP5K1B	phosphatidylinositol-4-phosphate 5-kinase type 1 beta [KO:K00889] [EC:2.7.1.68]
PIP4K2C	phosphatidylinositol-5-phosphate 4-kinase type 2 gamma [KO:K00920] [EC:2.7.1.149]
PIP4K2A	phosphatidylinositol-5-phosphate 4-kinase type 2 alpha [KO:K00920] [EC:2.7.1.149]
PIP4K2B	phosphatidylinositol-5-phosphate 4-kinase type 2 beta [KO:K00920] [EC:2.7.1.149]
PIKFYVE	phosphoinositide kinase, FYVE-type zinc finger containing [KO:K00921] [EC:2.7.1.150]
LIMK1	LIM domain kinase 1 [KO:K05743] [EC:2.7.11.1]
LIMK2	LIM domain kinase 2 [KO:K05744] [EC:2.7.11.1]
DIAPH3	diaphanous related formin 3 [KO:K05745]
BAIAP2	BAR/IMD domain containing adaptor protein 2 [KO:K05627]
ENAH	ENAH actin regulator [KO:K05746]
WASL	WASP like actin nucleation promoting factor [KO:K23612]
WASF2	WASP family member 2 [KO:K05748]
CYFIP1	cytoplasmic FMR1 interacting protein 1 [KO:K05749]
CYFIP2	cytoplasmic FMR1 interacting protein 2 [KO:K05749]
NCKAP1	NCK associated protein 1 [KO:K05750]
NCKAP1L	NCK associated protein 1 like [KO:K05750]
ABI2	abl interactor 2 [KO:K05751]
BRK1	BRICK1 subunit of SCAR/WAVE actin nucleating complex [KO:K05752]
WASF1	WASP family member 1 [KO:K05753]
ACTR2	actin related protein 2 [KO:K17260]
ACTR3B	actin related protein 3B [KO:K18584]
ACTR3C	actin related protein 3C [KO:K18584]
ACTR3	actin related protein 3 [KO:K18584]
ARPC1B	actin related protein 2/3 complex subunit 1B [KO:K05757]
ARPC1A	actin related protein 2/3 complex subunit 1A [KO:K05757]
ARPC2	actin related protein 2/3 complex subunit 2 [KO:K05758]
ARPC3	actin related protein 2/3 complex subunit 3 [KO:K05756]
ARPC4	actin related protein 2/3 complex subunit 4 [KO:K05755]
ARPC5	actin related protein 2/3 complex subunit 5 [KO:K05754]
ARPC5L	actin related protein 2/3 complex subunit 5 like [KO:K05754]
ACTG1	actin gamma 1 [KO:K05692]
ACTB	actin beta [KO:K05692]
PFN3	profilin 3 [KO:K05759]
PFN1	profilin 1 [KO:K05759]
PFN2	profilin 2 [KO:K05759]
PFN4	profilin family member 4 [KO:K05759]
PXN	paxillin [KO:K05760]
EZR	ezrin [KO:K08007]
RDX	radixin [KO:K05762]
MSN	moesin [KO:K05763]
TMSB4X	thymosin beta 4 X-linked [KO:K05764]
TMSB4Y	thymosin beta 4 Y-linked [KO:K05764]
CFL1	cofilin 1 [KO:K05765]
CFL2	cofilin 2 [KO:K05765]
SSH1	slingshot protein phosphatase 1 [KO:K05766] [EC:3.1.3.16 3.1.3.48]
SSH3	slingshot protein phosphatase 3 [KO:K05766] [EC:3.1.3.16 3.1.3.48]
SSH2	slingshot protein phosphatase 2 [KO:K05766] [EC:3.1.3.16 3.1.3.48]
VCL	vinculin [KO:K05700]
IQGAP1	IQ motif containing GTPase activating protein 1 [KO:K16848]
IQGAP2	IQ motif containing GTPase activating protein 2 [KO:K05767]
IQGAP3	IQ motif containing GTPase activating protein 3 [KO:K05767]
GSN	gelsolin [KO:K05768]
SCIN	scinderin [KO:K05768]
ACTN1	actinin alpha 1 [KO:K05699]
ACTN4	actinin alpha 4 [KO:K05699]
APC	APC regulator of WNT signaling pathway [KO:K02085]
APC2	APC regulator of WNT signaling pathway 2 [KO:K02085]
ARHGEF4	Rho guanine nucleotide exchange factor 4 [KO:K05769]
SPATA13	spermatogenesis associated 13 [KO:K05769]

## Sheet: Focal adhesion
COL1A1	collagen type I alpha 1 chain [KO:K06236]
COL1A2	collagen type I alpha 2 chain [KO:K06236]
COL2A1	collagen type II alpha 1 chain [KO:K19719]
COL4A2	collagen type IV alpha 2 chain [KO:K06237]
COL4A4	collagen type IV alpha 4 chain [KO:K06237]
COL4A6	collagen type IV alpha 6 chain [KO:K06237]
COL4A1	collagen type IV alpha 1 chain [KO:K06237]
COL4A5	collagen type IV alpha 5 chain [KO:K06237]
COL4A3	collagen type IV alpha 3 chain [KO:K06237]
COL6A1	collagen type VI alpha 1 chain [KO:K06238]
COL6A2	collagen type VI alpha 2 chain [KO:K06238]
COL6A3	collagen type VI alpha 3 chain [KO:K06238]
COL6A6	collagen type VI alpha 6 chain [KO:K06238]
COL6A5	collagen type VI alpha 5 chain [KO:K06238]
COL9A1	collagen type IX alpha 1 chain [KO:K08131]
COL9A2	collagen type IX alpha 2 chain [KO:K08131]
COL9A3	collagen type IX alpha 3 chain [KO:K08131]
LAMA1	laminin subunit alpha 1 [KO:K05637]
LAMA2	laminin subunit alpha 2 [KO:K05637]
LAMA3	laminin subunit alpha 3 [KO:K06240]
LAMA5	laminin subunit alpha 5 [KO:K06240]
LAMA4	laminin subunit alpha 4 [KO:K06241]
LAMB1	laminin subunit beta 1 [KO:K05636]
LAMB2	laminin subunit beta 2 [KO:K06243]
LAMB3	laminin subunit beta 3 [KO:K06244]
LAMB4	laminin subunit beta 4 [KO:K06245]
LAMC1	laminin subunit gamma 1 [KO:K05635]
LAMC2	laminin subunit gamma 2 [KO:K06246]
LAMC3	laminin subunit gamma 3 [KO:K06247]
CHAD	chondroadherin [KO:K06248]
RELN	reelin [KO:K06249] [EC:3.4.21.-]
THBS1	thrombospondin 1 [KO:K16857]
COMP	cartilage oligomeric matrix protein [KO:K04659]
THBS2	thrombospondin 2 [KO:K04659]
THBS3	thrombospondin 3 [KO:K04659]
THBS4	thrombospondin 4 [KO:K04659]
FN1	fibronectin 1 [KO:K05717]
SPP1	secreted phosphoprotein 1 [KO:K06250]
VTN	vitronectin [KO:K06251]
TNC	tenascin C [KO:K06252]
TNN	tenascin N [KO:K06252]
TNR	tenascin R [KO:K06252]
TNXB	tenascin XB [KO:K06252]
VWF	von Willebrand factor [KO:K03900]
IBSP	integrin binding sialoprotein [KO:K06253]
ITGA1	integrin subunit alpha 1 [KO:K06480]
ITGA2	integrin subunit alpha 2 [KO:K06481]
ITGA2B	integrin subunit alpha 2b [KO:K06476]
ITGA3	integrin subunit alpha 3 [KO:K06482]
ITGA4	integrin subunit alpha 4 [KO:K06483]
ITGA5	integrin subunit alpha 5 [KO:K06484]
ITGA6	integrin subunit alpha 6 [KO:K06485]
ITGA7	integrin subunit alpha 7 [KO:K06583]
ITGA8	integrin subunit alpha 8 [KO:K06584]
ITGA9	integrin subunit alpha 9 [KO:K06585]
ITGA10	integrin subunit alpha 10 [KO:K06586]
ITGA11	integrin subunit alpha 11 [KO:K06587]
ITGAV	integrin subunit alpha V [KO:K06487]
ITGB1	integrin subunit beta 1 [KO:K05719]
ITGB3	integrin subunit beta 3 [KO:K06493]
ITGB4	integrin subunit beta 4 [KO:K06525]
ITGB5	integrin subunit beta 5 [KO:K06588]
ITGB6	integrin subunit beta 6 [KO:K06589]
ITGB7	integrin subunit beta 7 [KO:K06590]
ITGB8	integrin subunit beta 8 [KO:K06591]
PDGFA	platelet derived growth factor subunit A [KO:K04359]
PDGFB	platelet derived growth factor subunit B [KO:K17386]
PDGFC	platelet derived growth factor C [KO:K05450]
PDGFD	platelet derived growth factor D [KO:K05450]
EGF	epidermal growth factor [KO:K04357]
IGF1	insulin like growth factor 1 [KO:K05459]
VEGFA	vascular endothelial growth factor A [KO:K05448]
VEGFB	vascular endothelial growth factor B [KO:K16858]
PGF	placental growth factor [KO:K16859]
VEGFC	vascular endothelial growth factor C [KO:K05449]
VEGFD	vascular endothelial growth factor D [KO:K05449]
HGF	hepatocyte growth factor [KO:K05460]
PDGFRA	platelet derived growth factor receptor alpha [KO:K04363] [EC:2.7.10.1]
PDGFRB	platelet derived growth factor receptor beta [KO:K05089] [EC:2.7.10.1]
IGF1R	insulin like growth factor 1 receptor [KO:K05087] [EC:2.7.10.1]
KDR	kinase insert domain receptor [KO:K05098] [EC:2.7.10.1]
EGFR	epidermal growth factor receptor [KO:K04361] [EC:2.7.10.1]
FLT1	fms related receptor tyrosine kinase 1 [KO:K05096] [EC:2.7.10.1]
FLT4	fms related receptor tyrosine kinase 4 [KO:K05097] [EC:2.7.10.1]
MET	MET proto-oncogene, receptor tyrosine kinase [KO:K05099] [EC:2.7.10.1]
ERBB2	erb-b2 receptor tyrosine kinase 2 [KO:K05083] [EC:2.7.10.1]
SRC	SRC proto-oncogene, non-receptor tyrosine kinase [KO:K05704] [EC:2.7.10.2]
ARHGAP35	Rho GTPase activating protein 35 [KO:K05732]
ARHGAP5	Rho GTPase activating protein 5 [KO:K13709]
RHOA	ras homolog family member A [KO:K04513]
DIAPH1	diaphanous related formin 1 [KO:K05740]
ROCK1	Rho associated coiled-coil containing protein kinase 1 [KO:K04514] [EC:2.7.11.1]
ROCK2	Rho associated coiled-coil containing protein kinase 2 [KO:K17388] [EC:2.7.11.1]
MYL2	myosin light chain 2 [KO:K10351]
MYL5	myosin light chain 5 [KO:K12753]
MYL7	myosin light chain 7 [KO:K12754]
MYL9	myosin light chain 9 [KO:K12755]
MYL10	myosin light chain 10 [KO:K12756]
MYL12B	myosin light chain 12B [KO:K12757]
MYL12A	myosin light chain 12A [KO:K12757]
MYLPF	myosin light chain, phosphorylatable, fast skeletal muscle [KO:K12758]
PPP1CA	protein phosphatase 1 catalytic subunit alpha [KO:K06269] [EC:3.1.3.16]
PPP1CB	protein phosphatase 1 catalytic subunit beta [KO:K06269] [EC:3.1.3.16]
PPP1CC	protein phosphatase 1 catalytic subunit gamma [KO:K06269] [EC:3.1.3.16]
PPP1R12A	protein phosphatase 1 regulatory subunit 12A [KO:K06270]
PPP1R12B	protein phosphatase 1 regulatory subunit 12B [KO:K12329]
PPP1R12C	protein phosphatase 1 regulatory subunit 12C [KO:K17457]
MYLK	myosin light chain kinase [KO:K00907] [EC:2.7.11.18]
MYLK2	myosin light chain kinase 2 [KO:K00907] [EC:2.7.11.18]
MYLK3	myosin light chain kinase 3 [KO:K00907] [EC:2.7.11.18]
MYLK4	myosin light chain kinase family member 4 [KO:K00907] [EC:2.7.11.18]
PIP5K1C	phosphatidylinositol-4-phosphate 5-kinase type 1 gamma [KO:K00889] [EC:2.7.1.68]
PIP5K1A	phosphatidylinositol-4-phosphate 5-kinase type 1 alpha [KO:K00889] [EC:2.7.1.68]
PIP5K1B	phosphatidylinositol-4-phosphate 5-kinase type 1 beta [KO:K00889] [EC:2.7.1.68]
ACTG1	actin gamma 1 [KO:K05692]
ACTB	actin beta [KO:K05692]
RASGRF1	Ras protein specific guanine nucleotide releasing factor 1 [KO:K04349]
CAPN2	calpain 2 [KO:K03853] [EC:3.4.22.53]
ACTN1	actinin alpha 1 [KO:K05699]
ACTN4	actinin alpha 4 [KO:K05699]
TLN1	talin 1 [KO:K06271]
TLN2	talin 2 [KO:K06271]
FLNA	filamin A [KO:K04437]
FLNC	filamin C [KO:K04437]
FLNB	filamin B [KO:K04437]
PXN	paxillin [KO:K05760]
ILK	integrin linked kinase [KO:K06272] [EC:2.7.11.1]
ZYX	zyxin [KO:K06273]
VASP	vasodilator stimulated phosphoprotein [KO:K06274]
VCL	vinculin [KO:K05700]
PARVB	parvin beta [KO:K06275]
PARVA	parvin alpha [KO:K06275]
PARVG	parvin gamma [KO:K06275]
PDPK1	3-phosphoinositide dependent protein kinase 1 [KO:K06276] [EC:2.7.11.1]
AKT1	AKT serine/threonine kinase 1 [KO:K04456] [EC:2.7.11.1]
AKT2	AKT serine/threonine kinase 2 [KO:K04456] [EC:2.7.11.1]
AKT3	AKT serine/threonine kinase 3 [KO:K04456] [EC:2.7.11.1]
GSK3B	glycogen synthase kinase 3 beta [KO:K03083] [EC:2.7.11.26]
CTNNB1	catenin beta 1 [KO:K02105]
PRKCA	protein kinase C alpha [KO:K02677] [EC:2.7.11.13]
PRKCB	protein kinase C beta [KO:K19662] [EC:2.7.11.13]
PRKCG	protein kinase C gamma [KO:K19663] [EC:2.7.11.13]
PTK2	protein tyrosine kinase 2 [KO:K05725] [EC:2.7.10.2]
PIK3CA	phosphatidylinositol-4,5-bisphosphate 3-kinase catalytic subunit alpha [KO:K00922] [EC:2.7.1.153]
PIK3CD	phosphatidylinositol-4,5-bisphosphate 3-kinase catalytic subunit delta [KO:K00922] [EC:2.7.1.153]
PIK3CB	phosphatidylinositol-4,5-bisphosphate 3-kinase catalytic subunit beta [KO:K00922] [EC:2.7.1.153]
PIK3R1	phosphoinositide-3-kinase regulatory subunit 1 [KO:K02649]
PIK3R2	phosphoinositide-3-kinase regulatory subunit 2 [KO:K02649]
PIK3R3	phosphoinositide-3-kinase regulatory subunit 3 [KO:K02649]
PTEN	phosphatase and tensin homolog [KO:K01110] [EC:3.1.3.16 3.1.3.48 3.1.3.67]
VAV3	vav guanine nucleotide exchange factor 3 [KO:K05730]
VAV1	vav guanine nucleotide exchange factor 1 [KO:K05730]
VAV2	vav guanine nucleotide exchange factor 2 [KO:K05730]
RAC1	Rac family small GTPase 1 [KO:K04392]
RAC2	Rac family small GTPase 2 [KO:K07860]
RAC3	Rac family small GTPase 3 [KO:K07861]
PAK1	p21 (RAC1) activated kinase 1 [KO:K04409] [EC:2.7.11.1]
PAK2	p21 (RAC1) activated kinase 2 [KO:K04410] [EC:2.7.11.1]
PAK3	p21 (RAC1) activated kinase 3 [KO:K05733] [EC:2.7.11.1]
PAK4	p21 (RAC1) activated kinase 4 [KO:K05734] [EC:2.7.11.1]
PAK5	p21 (RAC1) activated kinase 5 [KO:K05736] [EC:2.7.11.1]
PAK6	p21 (RAC1) activated kinase 6 [KO:K05735] [EC:2.7.11.1]
BUB1B-PAK6	BUB1B-PAK6 readthrough [KO:K05735] [EC:2.7.11.1]
CDC42	cell division cycle 42 [KO:K04393]
BCAR1	BCAR1 scaffold protein, Cas family member [KO:K05726]
CRK	CRK proto-oncogene, adaptor protein [KO:K04438]
CRKL	CRK like proto-oncogene, adaptor protein [KO:K04438]
DOCK1	dedicator of cytokinesis 1 [KO:K13708]
RAPGEF1	Rap guanine nucleotide exchange factor 1 [KO:K06277]
RAP1A	RAP1A, member of RAS oncogene family [KO:K04353]
RAP1B	RAP1B, member of RAS oncogene family [KO:K07836]
MAPK8	mitogen-activated protein kinase 8 [KO:K04440] [EC:2.7.11.24]
MAPK10	mitogen-activated protein kinase 10 [KO:K04440] [EC:2.7.11.24]
MAPK9	mitogen-activated protein kinase 9 [KO:K04440] [EC:2.7.11.24]
JUN	Jun proto-oncogene, AP-1 transcription factor subunit [KO:K04448]
BRAF	B-Raf proto-oncogene, serine/threonine kinase [KO:K04365] [EC:2.7.11.1]
CAV1	caveolin 1 [KO:K06278]
CAV2	caveolin 2 [KO:K12958]
CAV3	caveolin 3 [KO:K12959]
FYN	FYN proto-oncogene, Src family tyrosine kinase [KO:K05703] [EC:2.7.10.2]
SHC1	SHC adaptor protein 1 [KO:K06279]
SHC2	SHC adaptor protein 2 [KO:K17447]
SHC3	SHC adaptor protein 3 [KO:K17448]
SHC4	SHC adaptor protein 4 [KO:K17449]
GRB2	growth factor receptor bound protein 2 [KO:K04364]
SOS1	SOS Ras/Rac guanine nucleotide exchange factor 1 [KO:K03099]
SOS2	SOS Ras/Rho guanine nucleotide exchange factor 2 [KO:K03099]
HRAS	HRas proto-oncogene, GTPase [KO:K02833]
RAF1	Raf-1 proto-oncogene, serine/threonine kinase [KO:K04366] [EC:2.7.11.1]
MAP2K1	mitogen-activated protein kinase kinase 1 [KO:K04368] [EC:2.7.12.2]
MAPK1	mitogen-activated protein kinase 1 [KO:K04371] [EC:2.7.11.24]
MAPK3	mitogen-activated protein kinase 3 [KO:K04371] [EC:2.7.11.24]
ELK1	ETS transcription factor ELK1 [KO:K04375]
CCND1	cyclin D1 [KO:K04503]
CCND2	cyclin D2 [KO:K10151]
CCND3	cyclin D3 [KO:K10152]
BIRC2	baculoviral IAP repeat containing 2 [KO:K16060]
BIRC3	baculoviral IAP repeat containing 3 [KO:K16060]
XIAP	X-linked inhibitor of apoptosis [KO:K04725] [EC:2.3.2.27]
BAD	BCL2 associated agonist of cell death [KO:K02158]
BCL2	BCL2 apoptosis regulator [KO:K02161]

## Sheet: TNF signaling pathway
TNF	tumor necrosis factor [KO:K03156]
TNFRSF1A	TNF receptor superfamily member 1A [KO:K03158]
BAG4	BAG cochaperone 4 [KO:K09558]
TRADD	TNFRSF1A associated via death domain [KO:K03171]
TRAF2	TNF receptor associated factor 2 [KO:K03173] [EC:2.3.2.27]
TRAF5	TNF receptor associated factor 5 [KO:K09849]
RIPK1	receptor interacting serine/threonine kinase 1 [KO:K02861] [EC:2.7.11.1]
BIRC2	baculoviral IAP repeat containing 2 [KO:K16060]
BIRC3	baculoviral IAP repeat containing 3 [KO:K16060]
MAP3K7	mitogen-activated protein kinase kinase kinase 7 [KO:K04427] [EC:2.7.11.25]
TAB1	TGF-beta activated kinase 1 (MAP3K7) binding protein 1 [KO:K04403]
TAB2	TGF-beta activated kinase 1 (MAP3K7) binding protein 2 [KO:K04404]
TAB3	TGF-beta activated kinase 1 (MAP3K7) binding protein 3 [KO:K12793]
MAP2K4	mitogen-activated protein kinase kinase 4 [KO:K04430] [EC:2.7.12.2]
MAP2K7	mitogen-activated protein kinase kinase 7 [KO:K04431] [EC:2.7.12.2]
MAPK8	mitogen-activated protein kinase 8 [KO:K04440] [EC:2.7.11.24]
MAPK10	mitogen-activated protein kinase 10 [KO:K04440] [EC:2.7.11.24]
MAPK9	mitogen-activated protein kinase 9 [KO:K04440] [EC:2.7.11.24]
JUN	Jun proto-oncogene, AP-1 transcription factor subunit [KO:K04448]
FOS	Fos proto-oncogene, AP-1 transcription factor subunit [KO:K04379]
ITCH	itchy E3 ubiquitin protein ligase [KO:K05632] [EC:2.3.2.26]
CFLAR	CASP8 and FADD like apoptosis regulator [KO:K04724]
MAP2K3	mitogen-activated protein kinase kinase 3 [KO:K04432] [EC:2.7.12.2]
MAP2K6	mitogen-activated protein kinase kinase 6 [KO:K04433] [EC:2.7.12.2]
MAPK11	mitogen-activated protein kinase 11 [KO:K04441] [EC:2.7.11.24]
MAPK12	mitogen-activated protein kinase 12 [KO:K04441] [EC:2.7.11.24]
MAPK13	mitogen-activated protein kinase 13 [KO:K04441] [EC:2.7.11.24]
MAPK14	mitogen-activated protein kinase 14 [KO:K04441] [EC:2.7.11.24]
CEBPB	CCAAT enhancer binding protein beta [KO:K10048]
MAP3K5	mitogen-activated protein kinase kinase kinase 5 [KO:K04426] [EC:2.7.11.25]
MAP3K14	mitogen-activated protein kinase kinase kinase 14 [KO:K04466] [EC:2.7.11.25]
IKBKG	inhibitor of nuclear factor kappa B kinase regulatory subunit gamma [KO:K07210]
IKBKB	inhibitor of nuclear factor kappa B kinase subunit beta [KO:K07209] [EC:2.7.11.10]
CHUK	component of inhibitor of nuclear factor kappa B kinase complex [KO:K04467] [EC:2.7.11.10]
NFKBIA	NFKB inhibitor alpha [KO:K04734]
RELA	RELA proto-oncogene, NF-kB subunit [KO:K04735]
NFKB1	nuclear factor kappa B subunit 1 [KO:K02580]
MAP3K8	mitogen-activated protein kinase kinase kinase 8 [KO:K04415] [EC:2.7.11.25]
MAP2K1	mitogen-activated protein kinase kinase 1 [KO:K04368] [EC:2.7.12.2]
MAPK1	mitogen-activated protein kinase 1 [KO:K04371] [EC:2.7.11.24]
MAPK3	mitogen-activated protein kinase 3 [KO:K04371] [EC:2.7.11.24]
RPS6KA5	ribosomal protein S6 kinase A5 [KO:K04445] [EC:2.7.11.1]
RPS6KA4	ribosomal protein S6 kinase A4 [KO:K16510] [EC:2.7.11.1]
CREB1	cAMP responsive element binding protein 1 [KO:K05870]
CREB3	cAMP responsive element binding protein 3 [KO:K09048]
CREB3L1	cAMP responsive element binding protein 3 like 1 [KO:K09048]
CREB3L2	cAMP responsive element binding protein 3 like 2 [KO:K09048]
CREB3L3	cAMP responsive element binding protein 3 like 3 [KO:K09048]
CREB3L4	cAMP responsive element binding protein 3 like 4 [KO:K09048]
ATF2	activating transcription factor 2 [KO:K04450]
ATF4	activating transcription factor 4 [KO:K04374]
CREB5	cAMP responsive element binding protein 5 [KO:K09047]
ATF6B	activating transcription factor 6 beta [KO:K09049]
RIPK3	receptor interacting serine/threonine kinase 3 [KO:K08847] [EC:2.7.11.1]
MLKL	mixed lineage kinase domain like pseudokinase [KO:K08849] [EC:2.7.11.1]
PGAM5	PGAM family member 5, mitochondrial serine/threonine protein phosphatase [KO:K15637] [EC:3.1.3.16]
DNM1L	dynamin 1 like [KO:K17065] [EC:3.6.5.5]
FADD	Fas associated via death domain [KO:K02373]
CASP8	caspase 8 [KO:K04398] [EC:3.4.22.61]
CASP10	caspase 10 [KO:K04400] [EC:3.4.22.63]
CASP7	caspase 7 [KO:K04397] [EC:3.4.22.60]
CASP3	caspase 3 [KO:K02187] [EC:3.4.22.56]
CCL2	C-C motif chemokine ligand 2 [KO:K14624]
CCL5	C-C motif chemokine ligand 5 [KO:K12499]
CCL20	C-C motif chemokine ligand 20 [KO:K14625]
CXCL1	C-X-C motif chemokine ligand 1 [KO:K05505]
CXCL2	C-X-C motif chemokine ligand 2 [KO:K05505]
CXCL3	C-X-C motif chemokine ligand 3 [KO:K05505]
CXCL5	C-X-C motif chemokine ligand 5 [KO:K05506]
CXCL6	C-X-C motif chemokine ligand 6 [KO:K05506]
CXCL10	C-X-C motif chemokine ligand 10 [KO:K12671]
CX3CL1	C-X3-C motif chemokine ligand 1 [KO:K05508]
CSF1	colony stimulating factor 1 [KO:K05453]
CSF2	colony stimulating factor 2 [KO:K05427]
FAS	Fas cell surface death receptor [KO:K04390]
IL18R1	interleukin 18 receptor 1 [KO:K05173]
JAG1	jagged canonical Notch ligand 1 [KO:K06052]
IL1B	interleukin 1 beta [KO:K04519]
IL6	interleukin 6 [KO:K05405]
IL15	interleukin 15 [KO:K05433]
LIF	LIF interleukin 6 family cytokine [KO:K05419]
LTA	lymphotoxin alpha [KO:K05468]
BCL3	BCL3 transcription coactivator [KO:K09258]
SOCS3	suppressor of cytokine signaling 3 [KO:K04696]
TNFAIP3	TNF alpha induced protein 3 [KO:K11859] [EC:3.4.19.12]
TRAF1	TNF receptor associated factor 1 [KO:K03172]
JUNB	JunB proto-oncogene, AP-1 transcription factor subunit [KO:K09028]
MMP3	matrix metallopeptidase 3 [KO:K01394] [EC:3.4.24.17]
MMP9	matrix metallopeptidase 9 [KO:K01403] [EC:3.4.24.35]
MMP14	matrix metallopeptidase 14 [KO:K07763] [EC:3.4.24.80]
EDN1	endothelin 1 [KO:K16366]
VEGFC	vascular endothelial growth factor C [KO:K05449]
VEGFD	vascular endothelial growth factor D [KO:K05449]
NOD2	nucleotide binding oligomerization domain containing 2 [KO:K10165]
ICAM1	intercellular adhesion molecule 1 [KO:K06490]
SELE	selectin E [KO:K06494]
VCAM1	vascular cell adhesion molecule 1 [KO:K06527]
PTGS2	prostaglandin-endoperoxide synthase 2 [KO:K11987] [EC:1.14.99.1]
TNFRSF1B	TNF receptor superfamily member 1B [KO:K05141]
TRAF3	TNF receptor associated factor 3 [KO:K03174]
PIK3CA	phosphatidylinositol-4,5-bisphosphate 3-kinase catalytic subunit alpha [KO:K00922] [EC:2.7.1.153]
PIK3CD	phosphatidylinositol-4,5-bisphosphate 3-kinase catalytic subunit delta [KO:K00922] [EC:2.7.1.153]
PIK3CB	phosphatidylinositol-4,5-bisphosphate 3-kinase catalytic subunit beta [KO:K00922] [EC:2.7.1.153]
PIK3R1	phosphoinositide-3-kinase regulatory subunit 1 [KO:K02649]
PIK3R2	phosphoinositide-3-kinase regulatory subunit 2 [KO:K02649]
PIK3R3	phosphoinositide-3-kinase regulatory subunit 3 [KO:K02649]
AKT1	AKT serine/threonine kinase 1 [KO:K04456] [EC:2.7.11.1]
AKT2	AKT serine/threonine kinase 2 [KO:K04456] [EC:2.7.11.1]
AKT3	AKT serine/threonine kinase 3 [KO:K04456] [EC:2.7.11.1]
DAB2IP	DAB2 interacting protein [KO:K19901]
IRF1	interferon regulatory factor 1 [KO:K09444]
IFNB1	interferon beta 1 [KO:K05415]

## Sheet: CAMP signaling pathway
ADCYAP1	adenylate cyclase activating polypeptide 1 [KO:K05262]
VIP	vasoactive intestinal peptide [KO:K05264]
CRH	corticotropin releasing hormone [KO:K05256]
CGA	glycoprotein hormones, alpha polypeptide [KO:K08522]
LHB	luteinizing hormone subunit beta [KO:K08521]
TSHB	thyroid stimulating hormone subunit beta [KO:K05251]
POMC	proopiomelanocortin [KO:K05228]
GCG	glucagon [KO:K05259]
GIP	gastric inhibitory polypeptide [KO:K05258]
FSHB	follicle stimulating hormone subunit beta [KO:K05250]
NPPA	natriuretic peptide A [KO:K12334]
ADRB1	adrenoceptor beta 1 [KO:K04141]
ADRB2	adrenoceptor beta 2 [KO:K04142]
DRD1	dopamine receptor D1 [KO:K04144]
DRD5	dopamine receptor D5 [KO:K05840]
ADORA2A	adenosine A2a receptor [KO:K04266]
HTR4	5-hydroxytryptamine receptor 4 [KO:K04160]
HTR6	5-hydroxytryptamine receptor 6 [KO:K04162]
PTGER2	prostaglandin E receptor 2 [KO:K04259]
ADCYAP1R1	ADCYAP receptor type I [KO:K04587]
VIPR2	vasoactive intestinal peptide receptor 2 [KO:K04590]
CRHR1	corticotropin releasing hormone receptor 1 [KO:K04578]
CRHR2	corticotropin releasing hormone receptor 2 [KO:K04579]
LHCGR	luteinizing hormone/choriogonadotropin receptor [KO:K04248]
TSHR	thyroid stimulating hormone receptor [KO:K04249]
MC2R	melanocortin 2 receptor [KO:K04200]
GLP1R	glucagon like peptide 1 receptor [KO:K04581]
GIPR	gastric inhibitory polypeptide receptor [KO:K04580]
GPR119	G protein-coupled receptor 119 [KO:K08424]
FSHR	follicle stimulating hormone receptor [KO:K04247]
NPR1	natriuretic peptide receptor 1 [KO:K12323] [EC:4.6.1.2]
GNAS	GNAS complex locus [KO:K04632]
EDN1	endothelin 1 [KO:K16366]
EDN2	endothelin 2 [KO:K16367]
EDN3	endothelin 3 [KO:K05227]
SST	somatostatin [KO:K05237]
NPY	neuropeptide Y [KO:K05232]
GHRL	ghrelin and obestatin prepropeptide [KO:K05254]
OXT	oxytocin/neurophysin I prepropeptide [KO:K05243]
HTR1A	5-hydroxytryptamine receptor 1A [KO:K04153]
HTR1B	5-hydroxytryptamine receptor 1B [KO:K04153]
HTR1D	5-hydroxytryptamine receptor 1D [KO:K04153]
HTR1E	5-hydroxytryptamine receptor 1E [KO:K04153]
HTR1F	5-hydroxytryptamine receptor 1F [KO:K04153]
CHRM1	cholinergic receptor muscarinic 1 [KO:K04129]
CHRM2	cholinergic receptor muscarinic 2 [KO:K04130]
DRD2	dopamine receptor D2 [KO:K04145]
GABBR1	gamma-aminobutyric acid type B receptor subunit 1 [KO:K04615]
GABBR2	gamma-aminobutyric acid type B receptor subunit 2 [KO:K04615]
ADORA1	adenosine A1 receptor [KO:K04265]
EDNRA	endothelin receptor type A [KO:K04197]
NPY1R	neuropeptide Y receptor Y1 [KO:K04204]
SSTR1	somatostatin receptor 1 [KO:K04217]
SSTR2	somatostatin receptor 2 [KO:K04218]
SSTR5	somatostatin receptor 5 [KO:K04221]
HCAR1	hydroxycarboxylic acid receptor 1 [KO:K08401]
HCAR2	hydroxycarboxylic acid receptor 2 [KO:K08402]
HCAR3	hydroxycarboxylic acid receptor 3 [KO:K08402]
FFAR2	free fatty acid receptor 2 [KO:K04328]
SUCNR1	succinate receptor 1 [KO:K10042]
PTGER3	prostaglandin E receptor 3 [KO:K04260]
OXTR	oxytocin receptor [KO:K04229]
GHSR	growth hormone secretagogue receptor [KO:K04284]
GNAI1	G protein subunit alpha i1 [KO:K04630]
GNAI3	G protein subunit alpha i3 [KO:K04630]
GNAI2	G protein subunit alpha i2 [KO:K04630]
ADCY1	adenylate cyclase 1 [KO:K08041] [EC:4.6.1.1]
ADCY2	adenylate cyclase 2 [KO:K08042] [EC:4.6.1.1]
ADCY3	adenylate cyclase 3 [KO:K08043] [EC:4.6.1.1]
ADCY4	adenylate cyclase 4 [KO:K08044] [EC:4.6.1.1]
ADCY5	adenylate cyclase 5 [KO:K08045] [EC:4.6.1.1]
ADCY6	adenylate cyclase 6 [KO:K08046] [EC:4.6.1.1]
ADCY7	adenylate cyclase 7 [KO:K08047] [EC:4.6.1.1]
ADCY8	adenylate cyclase 8 [KO:K08048] [EC:4.6.1.1]
ADCY9	adenylate cyclase 9 [KO:K08049] [EC:4.6.1.1]
ADCY10	adenylate cyclase 10 [KO:K11265] [EC:4.6.1.1]
HCN2	hyperpolarization activated cyclic nucleotide gated potassium and sodium channel 2 [KO:K04955]
HCN4	hyperpolarization activated cyclic nucleotide gated potassium channel 4 [KO:K04957]
CNGA1	cyclic nucleotide gated channel subunit alpha 1 [KO:K04948]
CNGA2	cyclic nucleotide gated channel subunit alpha 2 [KO:K04949]
CNGA3	cyclic nucleotide gated channel subunit alpha 3 [KO:K04950]
CNGA4	cyclic nucleotide gated channel subunit alpha 4 [KO:K04951]
CNGB1	cyclic nucleotide gated channel subunit beta 1 [KO:K04952]
CNGB3	cyclic nucleotide gated channel subunit beta 3 [KO:K04953]
CALML3	calmodulin like 3 [KO:K02183]
CALM2	calmodulin 2 [KO:K02183]
CALM3	calmodulin 3 [KO:K02183]
CALM1	calmodulin 1 [KO:K02183]
CALML6	calmodulin like 6 [KO:K02183]
CALML5	calmodulin like 5 [KO:K02183]
CALML4	calmodulin like 4 [KO:K02183]
CAMK2A	calcium/calmodulin dependent protein kinase II alpha [KO:K04515] [EC:2.7.11.17]
CAMK2D	calcium/calmodulin dependent protein kinase II delta [KO:K04515] [EC:2.7.11.17]
CAMK2B	calcium/calmodulin dependent protein kinase II beta [KO:K04515] [EC:2.7.11.17]
CAMK2G	calcium/calmodulin dependent protein kinase II gamma [KO:K04515] [EC:2.7.11.17]
CAMK4	calcium/calmodulin dependent protein kinase IV [KO:K05869] [EC:2.7.11.17]
ABCC4	ATP binding cassette subfamily C member 4 [KO:K05673]
RAPGEF3	Rap guanine nucleotide exchange factor 3 [KO:K08014]
RAPGEF4	Rap guanine nucleotide exchange factor 4 [KO:K04351]
RRAS	RAS related [KO:K07829]
RRAS2	RAS related 2 [KO:K07830]
PLD1	phospholipase D1 [KO:K01115] [EC:3.1.4.4]
PLD2	phospholipase D2 [KO:K01115] [EC:3.1.4.4]
PLCE1	phospholipase C epsilon 1 [KO:K05860] [EC:3.1.4.11]
MAPK8	mitogen-activated protein kinase 8 [KO:K04440] [EC:2.7.11.24]
MAPK10	mitogen-activated protein kinase 10 [KO:K04440] [EC:2.7.11.24]
MAPK9	mitogen-activated protein kinase 9 [KO:K04440] [EC:2.7.11.24]
RAP1A	RAP1A, member of RAS oncogene family [KO:K04353]
RAP1B	RAP1B, member of RAS oncogene family [KO:K07836]
TIAM1	TIAM Rac1 associated GEF 1 [KO:K05731]
VAV3	vav guanine nucleotide exchange factor 3 [KO:K05730]
VAV1	vav guanine nucleotide exchange factor 1 [KO:K05730]
VAV2	vav guanine nucleotide exchange factor 2 [KO:K05730]
RAC1	Rac family small GTPase 1 [KO:K04392]
RAC2	Rac family small GTPase 2 [KO:K07860]
RAC3	Rac family small GTPase 3 [KO:K07861]
PAK1	p21 (RAC1) activated kinase 1 [KO:K04409] [EC:2.7.11.1]
ARAP3	ArfGAP with RhoGAP domain, ankyrin repeat and PH domain 3 [KO:K12490]
RHOA	ras homolog family member A [KO:K04513]
AFDN	afadin, adherens junction formation factor [KO:K05702]
PIK3CA	phosphatidylinositol-4,5-bisphosphate 3-kinase catalytic subunit alpha [KO:K00922] [EC:2.7.1.153]
PIK3CD	phosphatidylinositol-4,5-bisphosphate 3-kinase catalytic subunit delta [KO:K00922] [EC:2.7.1.153]
PIK3CB	phosphatidylinositol-4,5-bisphosphate 3-kinase catalytic subunit beta [KO:K00922] [EC:2.7.1.153]
PIK3R1	phosphoinositide-3-kinase regulatory subunit 1 [KO:K02649]
PIK3R2	phosphoinositide-3-kinase regulatory subunit 2 [KO:K02649]
PIK3R3	phosphoinositide-3-kinase regulatory subunit 3 [KO:K02649]
AKT1	AKT serine/threonine kinase 1 [KO:K04456] [EC:2.7.11.1]
AKT2	AKT serine/threonine kinase 2 [KO:K04456] [EC:2.7.11.1]
AKT3	AKT serine/threonine kinase 3 [KO:K04456] [EC:2.7.11.1]
BRAF	B-Raf proto-oncogene, serine/threonine kinase [KO:K04365] [EC:2.7.11.1]
RAF1	Raf-1 proto-oncogene, serine/threonine kinase [KO:K04366] [EC:2.7.11.1]
MAP2K1	mitogen-activated protein kinase kinase 1 [KO:K04368] [EC:2.7.12.2]
MAP2K2	mitogen-activated protein kinase kinase 2 [KO:K04369] [EC:2.7.12.2]
MAPK1	mitogen-activated protein kinase 1 [KO:K04371] [EC:2.7.11.24]
MAPK3	mitogen-activated protein kinase 3 [KO:K04371] [EC:2.7.11.24]
PRKACA	protein kinase cAMP-activated catalytic subunit alpha [KO:K04345] [EC:2.7.11.11]
PRKACB	protein kinase cAMP-activated catalytic subunit beta [KO:K04345] [EC:2.7.11.11]
PRKACG	protein kinase cAMP-activated catalytic subunit gamma [KO:K04345] [EC:2.7.11.11]
PPP1R1B	protein phosphatase 1 regulatory inhibitor subunit 1B [KO:K15494]
PPP1CA	protein phosphatase 1 catalytic subunit alpha [KO:K06269] [EC:3.1.3.16]
PPP1CB	protein phosphatase 1 catalytic subunit beta [KO:K06269] [EC:3.1.3.16]
PPP1CC	protein phosphatase 1 catalytic subunit gamma [KO:K06269] [EC:3.1.3.16]
CREB1	cAMP responsive element binding protein 1 [KO:K05870]
CREB3	cAMP responsive element binding protein 3 [KO:K09048]
CREB3L1	cAMP responsive element binding protein 3 like 1 [KO:K09048]
CREB3L2	cAMP responsive element binding protein 3 like 2 [KO:K09048]
CREB3L3	cAMP responsive element binding protein 3 like 3 [KO:K09048]
CREB3L4	cAMP responsive element binding protein 3 like 4 [KO:K09048]
CREB5	cAMP responsive element binding protein 5 [KO:K09047]
CREBBP	CREB binding protein [KO:K04498] [EC:2.3.1.48]
EP300	E1A binding protein p300 [KO:K04498] [EC:2.3.1.48]
BDNF	brain derived neurotrophic factor [KO:K04355]
FOS	Fos proto-oncogene, AP-1 transcription factor subunit [KO:K04379]
JUN	Jun proto-oncogene, AP-1 transcription factor subunit [KO:K04448]
GLI3	GLI family zinc finger 3 [KO:K06230]
GLI1	GLI family zinc finger 1 [KO:K16797]
PTCH1	patched 1 [KO:K06225]
HHIP	hedgehog interacting protein [KO:K06231]
NFKBIA	NFKB inhibitor alpha [KO:K04734]
NFKB1	nuclear factor kappa B subunit 1 [KO:K02580]
RELA	RELA proto-oncogene, NF-kB subunit [KO:K04735]
SOX9	SRY-box transcription factor 9 [KO:K18435]
AMH	anti-Mullerian hormone [KO:K04665]
PPARA	peroxisome proliferator activated receptor alpha [KO:K07294]
ACOX3	acyl-CoA oxidase 3, pristanoyl [KO:K00232] [EC:1.3.3.6]
ACOX1	acyl-CoA oxidase 1 [KO:K00232] [EC:1.3.3.6]
NFATC1	nuclear factor of activated T cells 1 [KO:K04446]
F2R	coagulation factor II thrombin receptor [KO:K03914]
BAD	BCL2 associated agonist of cell death [KO:K02158]
LIPE	lipase E, hormone sensitive type [KO:K07188] [EC:3.1.1.79]
ROCK1	Rho associated coiled-coil containing protein kinase 1 [KO:K04514] [EC:2.7.11.1]
ROCK2	Rho associated coiled-coil containing protein kinase 2 [KO:K17388] [EC:2.7.11.1]
PPP1R12A	protein phosphatase 1 regulatory subunit 12A [KO:K06270]
MYL9	myosin light chain 9 [KO:K12755]
TNNI3	troponin I3, cardiac type [KO:K12044]
PLN	phospholamban [KO:K05852]
ATP2A1	ATPase sarcoplasmic/endoplasmic reticulum Ca2+ transporting 1 [KO:K05853] [EC:7.2.2.10]
ATP2A3	ATPase sarcoplasmic/endoplasmic reticulum Ca2+ transporting 3 [KO:K05853] [EC:7.2.2.10]
ATP2A2	ATPase sarcoplasmic/endoplasmic reticulum Ca2+ transporting 2 [KO:K05853] [EC:7.2.2.10]
RYR2	ryanodine receptor 2 [KO:K04962]
GRIN1	glutamate ionotropic receptor NMDA type subunit 1 [KO:K05208]
GRIN2A	glutamate ionotropic receptor NMDA type subunit 2A [KO:K05209]
GRIN2B	glutamate ionotropic receptor NMDA type subunit 2B [KO:K05210]
GRIN2C	glutamate ionotropic receptor NMDA type subunit 2C [KO:K05211]
GRIN2D	glutamate ionotropic receptor NMDA type subunit 2D [KO:K05212]
GRIN3A	glutamate ionotropic receptor NMDA type subunit 3A [KO:K05213]
GRIN3B	glutamate ionotropic receptor NMDA type subunit 3B [KO:K05214]
GRIA1	glutamate ionotropic receptor AMPA type subunit 1 [KO:K05197]
GRIA2	glutamate ionotropic receptor AMPA type subunit 2 [KO:K05198]
GRIA3	glutamate ionotropic receptor AMPA type subunit 3 [KO:K05199]
GRIA4	glutamate ionotropic receptor AMPA type subunit 4 [KO:K05200]
CFTR	CF transmembrane conductance regulator [KO:K05031] [EC:5.6.1.6]
ATP1A1	ATPase Na+/K+ transporting subunit alpha 1 [KO:K01539] [EC:7.2.2.13]
ATP1A2	ATPase Na+/K+ transporting subunit alpha 2 [KO:K01539] [EC:7.2.2.13]
ATP1A3	ATPase Na+/K+ transporting subunit alpha 3 [KO:K01539] [EC:7.2.2.13]
ATP1A4	ATPase Na+/K+ transporting subunit alpha 4 [KO:K01539] [EC:7.2.2.13]
ATP1B4	ATPase Na+/K+ transporting family member beta 4 [KO:K01540]
ATP1B1	ATPase Na+/K+ transporting subunit beta 1 [KO:K01540]
ATP1B2	ATPase Na+/K+ transporting subunit beta 2 [KO:K01540]
ATP1B3	ATPase Na+/K+ transporting subunit beta 3 [KO:K01540]
FXYD2	FXYD domain containing ion transport regulator 2 [KO:K01538]
FXYD1	FXYD domain containing ion transport regulator 1 [KO:K13360]
SLC9A1	solute carrier family 9 member A1 [KO:K05742]
ORAI1	ORAI calcium release-activated calcium modulator 1 [KO:K16056]
ATP2B1	ATPase plasma membrane Ca2+ transporting 1 [KO:K05850] [EC:7.2.2.10]
ATP2B3	ATPase plasma membrane Ca2+ transporting 3 [KO:K05850] [EC:7.2.2.10]
ATP2B4	ATPase plasma membrane Ca2+ transporting 4 [KO:K05850] [EC:7.2.2.10]
ATP2B2	ATPase plasma membrane Ca2+ transporting 2 [KO:K05850] [EC:7.2.2.10]
CACNA1C	calcium voltage-gated channel subunit alpha1 C [KO:K04850]
CACNA1D	calcium voltage-gated channel subunit alpha1 D [KO:K04851]
CACNA1F	calcium voltage-gated channel subunit alpha1 F [KO:K04853]
CACNA1S	calcium voltage-gated channel subunit alpha1 S [KO:K04857]
PDE3A	phosphodiesterase 3A [KO:K19021] [EC:3.1.4.17]
PDE3B	phosphodiesterase 3B [KO:K13296] [EC:3.1.4.17]
PDE4A	phosphodiesterase 4A [KO:K13293] [EC:3.1.4.53]
PDE4B	phosphodiesterase 4B [KO:K13293] [EC:3.1.4.53]
PDE4C	phosphodiesterase 4C [KO:K13293] [EC:3.1.4.53]
PDE4D	phosphodiesterase 4D [KO:K13293] [EC:3.1.4.53]
PDE10A	phosphodiesterase 10A [KO:K18438] [EC:3.1.4.17 3.1.4.35]

## Sheet: Rap1 signaling pathway
RAP1A	RAP1A, member of RAS oncogene family [KO:K04353]
RAP1B	RAP1B, member of RAS oncogene family [KO:K07836]
MRAS	muscle RAS oncogene homolog [KO:K07831]
RAPGEF5	Rap guanine nucleotide exchange factor 5 [KO:K08019]
DOCK4	dedicator of cytokinesis 4 [KO:K17697]
GRIN1	glutamate ionotropic receptor NMDA type subunit 1 [KO:K05208]
GRIN2A	glutamate ionotropic receptor NMDA type subunit 2A [KO:K05209]
GRIN2B	glutamate ionotropic receptor NMDA type subunit 2B [KO:K05210]
CALML3	calmodulin like 3 [KO:K02183]
CALM2	calmodulin 2 [KO:K02183]
CALM3	calmodulin 3 [KO:K02183]
CALM1	calmodulin 1 [KO:K02183]
CALML6	calmodulin like 6 [KO:K02183]
CALML5	calmodulin like 5 [KO:K02183]
CALML4	calmodulin like 4 [KO:K02183]
F2R	coagulation factor II thrombin receptor [KO:K03914]
F2RL3	F2R like thrombin or trypsin receptor 3 [KO:K04236]
P2RY1	purinergic receptor P2Y1 [KO:K04270]
FPR1	formyl peptide receptor 1 [KO:K04172]
LPAR1	lysophosphatidic acid receptor 1 [KO:K04289]
LPAR2	lysophosphatidic acid receptor 2 [KO:K04291]
LPAR3	lysophosphatidic acid receptor 3 [KO:K04294]
LPAR4	lysophosphatidic acid receptor 4 [KO:K04275]
LPAR5	lysophosphatidic acid receptor 5 [KO:K08390]
ADORA2A	adenosine A2a receptor [KO:K04266]
ADORA2B	adenosine A2b receptor [KO:K04267]
GNAS	GNAS complex locus [KO:K04632]
ADCY1	adenylate cyclase 1 [KO:K08041] [EC:4.6.1.1]
ADCY2	adenylate cyclase 2 [KO:K08042] [EC:4.6.1.1]
ADCY3	adenylate cyclase 3 [KO:K08043] [EC:4.6.1.1]
ADCY4	adenylate cyclase 4 [KO:K08044] [EC:4.6.1.1]
ADCY5	adenylate cyclase 5 [KO:K08045] [EC:4.6.1.1]
ADCY6	adenylate cyclase 6 [KO:K08046] [EC:4.6.1.1]
ADCY7	adenylate cyclase 7 [KO:K08047] [EC:4.6.1.1]
ADCY8	adenylate cyclase 8 [KO:K08048] [EC:4.6.1.1]
ADCY9	adenylate cyclase 9 [KO:K08049] [EC:4.6.1.1]
RAPGEF3	Rap guanine nucleotide exchange factor 3 [KO:K08014]
RAPGEF4	Rap guanine nucleotide exchange factor 4 [KO:K04351]
GNAQ	G protein subunit alpha q [KO:K04634]
PLCB1	phospholipase C beta 1 [KO:K05858] [EC:3.1.4.11]
PLCB2	phospholipase C beta 2 [KO:K05858] [EC:3.1.4.11]
PLCB3	phospholipase C beta 3 [KO:K05858] [EC:3.1.4.11]
PLCB4	phospholipase C beta 4 [KO:K05858] [EC:3.1.4.11]
RASGRP3	RAS guanyl releasing protein 3 [KO:K12362]
RASGRP2	RAS guanyl releasing protein 2 [KO:K12361]
EGF	epidermal growth factor [KO:K04357]
FGF1	fibroblast growth factor 1 [KO:K18496]
FGF2	fibroblast growth factor 2 [KO:K18497]
FGF3	fibroblast growth factor 3 [KO:K04358]
FGF4	fibroblast growth factor 4 [KO:K04358]
FGF17	fibroblast growth factor 17 [KO:K04358]
FGF6	fibroblast growth factor 6 [KO:K04358]
FGF7	fibroblast growth factor 7 [KO:K04358]
FGF8	fibroblast growth factor 8 [KO:K04358]
FGF9	fibroblast growth factor 9 [KO:K04358]
FGF10	fibroblast growth factor 10 [KO:K04358]
FGF16	fibroblast growth factor 16 [KO:K04358]
FGF5	fibroblast growth factor 5 [KO:K04358]
FGF18	fibroblast growth factor 18 [KO:K04358]
FGF20	fibroblast growth factor 20 [KO:K04358]
FGF22	fibroblast growth factor 22 [KO:K04358]
FGF19	fibroblast growth factor 19 [KO:K22603]
FGF21	fibroblast growth factor 21 [KO:K22429]
FGF23	fibroblast growth factor 23 [KO:K22428]
NGF	nerve growth factor [KO:K02582]
INS	insulin [KO:K04526]
IGF1	insulin like growth factor 1 [KO:K05459]
PDGFA	platelet derived growth factor subunit A [KO:K04359]
PDGFB	platelet derived growth factor subunit B [KO:K17386]
PDGFC	platelet derived growth factor C [KO:K05450]
PDGFD	platelet derived growth factor D [KO:K05450]
CSF1	colony stimulating factor 1 [KO:K05453]
KITLG	KIT ligand [KO:K05461]
VEGFA	vascular endothelial growth factor A [KO:K05448]
VEGFB	vascular endothelial growth factor B [KO:K16858]
PGF	placental growth factor [KO:K16859]
VEGFC	vascular endothelial growth factor C [KO:K05449]
VEGFD	vascular endothelial growth factor D [KO:K05449]
HGF	hepatocyte growth factor [KO:K05460]
ANGPT1	angiopoietin 1 [KO:K05465]
ANGPT2	angiopoietin 2 [KO:K05466]
ANGPT4	angiopoietin 4 [KO:K05467]
EFNA1	ephrin A1 [KO:K05462]
EFNA2	ephrin A2 [KO:K05462]
EFNA3	ephrin A3 [KO:K05462]
EFNA4	ephrin A4 [KO:K05462]
EFNA5	ephrin A5 [KO:K05462]
EGFR	epidermal growth factor receptor [KO:K04361] [EC:2.7.10.1]
FGFR1	fibroblast growth factor receptor 1 [KO:K04362] [EC:2.7.10.1]
FGFR2	fibroblast growth factor receptor 2 [KO:K05093] [EC:2.7.10.1]
FGFR3	fibroblast growth factor receptor 3 [KO:K05094] [EC:2.7.10.1]
FGFR4	fibroblast growth factor receptor 4 [KO:K05095] [EC:2.7.10.1]
NGFR	nerve growth factor receptor [KO:K02583]
INSR	insulin receptor [KO:K04527] [EC:2.7.10.1]
IGF1R	insulin like growth factor 1 receptor [KO:K05087] [EC:2.7.10.1]
PDGFRA	platelet derived growth factor receptor alpha [KO:K04363] [EC:2.7.10.1]
PDGFRB	platelet derived growth factor receptor beta [KO:K05089] [EC:2.7.10.1]
CSF1R	colony stimulating factor 1 receptor [KO:K05090] [EC:2.7.10.1]
KIT	KIT proto-oncogene, receptor tyrosine kinase [KO:K05091] [EC:2.7.10.1]
FLT1	fms related receptor tyrosine kinase 1 [KO:K05096] [EC:2.7.10.1]
FLT4	fms related receptor tyrosine kinase 4 [KO:K05097] [EC:2.7.10.1]
KDR	kinase insert domain receptor [KO:K05098] [EC:2.7.10.1]
MET	MET proto-oncogene, receptor tyrosine kinase [KO:K05099] [EC:2.7.10.1]
TEK	TEK receptor tyrosine kinase [KO:K05121] [EC:2.7.10.1]
EPHA2	EPH receptor A2 [KO:K05103] [EC:2.7.10.1]
CRK	CRK proto-oncogene, adaptor protein [KO:K04438]
CRKL	CRK like proto-oncogene, adaptor protein [KO:K04438]
RAPGEF1	Rap guanine nucleotide exchange factor 1 [KO:K06277]
BCAR1	BCAR1 scaffold protein, Cas family member [KO:K05726]
CDH1	cadherin 1 [KO:K05689]
CTNNB1	catenin beta 1 [KO:K02105]
MAGI1	membrane associated guanylate kinase, WW and PDZ domain containing 1 [KO:K05631]
MAGI2	membrane associated guanylate kinase, WW and PDZ domain containing 2 [KO:K05629]
MAGI3	membrane associated guanylate kinase, WW and PDZ domain containing 3 [KO:K06112]
RAPGEF2	Rap guanine nucleotide exchange factor 2 [KO:K08018]
RAPGEF6	Rap guanine nucleotide exchange factor 6 [KO:K08020]
LAT	linker for activation of T cells [KO:K07362]
FYB1	FYN binding protein 1 [KO:K17698]
LCP2	lymphocyte cytosolic protein 2 [KO:K07361]
SKAP1	src kinase associated phosphoprotein 1 [KO:K17699]
PLCG1	phospholipase C gamma 1 [KO:K01116] [EC:3.1.4.11]
PRKCA	protein kinase C alpha [KO:K02677] [EC:2.7.11.13]
PRKCB	protein kinase C beta [KO:K19662] [EC:2.7.11.13]
PRKCG	protein kinase C gamma [KO:K19663] [EC:2.7.11.13]
PRKD1	protein kinase D1 [KO:K06070] [EC:2.7.11.13]
PRKD3	protein kinase D3 [KO:K06070] [EC:2.7.11.13]
PRKD2	protein kinase D2 [KO:K06070] [EC:2.7.11.13]
DRD2	dopamine receptor D2 [KO:K04145]
CNR1	cannabinoid receptor 1 [KO:K04277]
GNAI1	G protein subunit alpha i1 [KO:K04630]
GNAI3	G protein subunit alpha i3 [KO:K04630]
GNAI2	G protein subunit alpha i2 [KO:K04630]
GNAO1	G protein subunit alpha o1 [KO:K04534]
RAP1GAP	RAP1 GTPase activating protein [KO:K17700]
SIPA1L1	signal induced proliferation associated 1 like 1 [KO:K17701]
SIPA1	signal-induced proliferation-associated 1 [KO:K08013]
SIPA1L2	signal induced proliferation associated 1 like 2 [KO:K17702]
SIPA1L3	signal induced proliferation associated 1 like 3 [KO:K17703]
ID1	inhibitor of DNA binding 1, HLH protein [KO:K04680]
THBS1	thrombospondin 1 [KO:K16857]
RALGDS	ral guanine nucleotide dissociation stimulator [KO:K08732]
RALA	RAS like proto-oncogene A [KO:K07834]
RALB	RAS like proto-oncogene B [KO:K07835]
RAC1	Rac family small GTPase 1 [KO:K04392]
RAC2	Rac family small GTPase 2 [KO:K07860]
RAC3	Rac family small GTPase 3 [KO:K07861]
APBB1IP	amyloid beta precursor protein binding family B member 1 interacting protein [KO:K17704]
TLN1	talin 1 [KO:K06271]
TLN2	talin 2 [KO:K06271]
ITGA2B	integrin subunit alpha 2b [KO:K06476]
ITGB3	integrin subunit beta 3 [KO:K06493]
PFN3	profilin 3 [KO:K05759]
PFN1	profilin 1 [KO:K05759]
PFN2	profilin 2 [KO:K05759]
PFN4	profilin family member 4 [KO:K05759]
VASP	vasodilator stimulated phosphoprotein [KO:K06274]
ENAH	ENAH actin regulator [KO:K05746]
EVL	Enah/Vasp-like [KO:K23487]
ACTG1	actin gamma 1 [KO:K05692]
ACTB	actin beta [KO:K05692]
ARAP3	ArfGAP with RhoGAP domain, ankyrin repeat and PH domain 3 [KO:K12490]
RHOA	ras homolog family member A [KO:K04513]
SRC	SRC proto-oncogene, non-receptor tyrosine kinase [KO:K05704] [EC:2.7.10.2]
FARP2	FERM, ARH/RhoGEF and pleckstrin domain protein 2 [KO:K06082]
CDC42	cell division cycle 42 [KO:K04393]
VAV3	vav guanine nucleotide exchange factor 3 [KO:K05730]
VAV1	vav guanine nucleotide exchange factor 1 [KO:K05730]
VAV2	vav guanine nucleotide exchange factor 2 [KO:K05730]
TIAM1	TIAM Rac1 associated GEF 1 [KO:K05731]
PARD3	par-3 family cell polarity regulator [KO:K04237]
PARD6A	par-6 family cell polarity regulator alpha [KO:K06093]
PARD6G	par-6 family cell polarity regulator gamma [KO:K06093]
PARD6B	par-6 family cell polarity regulator beta [KO:K06093]
PRKCZ	protein kinase C zeta [KO:K18952] [EC:2.7.11.13]
PRKCI	protein kinase C iota [KO:K06069] [EC:2.7.11.13]
AFDN	afadin, adherens junction formation factor [KO:K05702]
CTNND1	catenin delta 1 [KO:K05690]
KRIT1	KRIT1 ankyrin repeat containing [KO:K17705]
RGS14	regulator of G protein signaling 14 [KO:K17706]
RASSF5	Ras association domain family member 5 [KO:K08015]
ITGAL	integrin subunit alpha L [KO:K05718]
ITGAM	integrin subunit alpha M [KO:K06461]
ITGB2	integrin subunit beta 2 [KO:K06464]
ITGB1	integrin subunit beta 1 [KO:K05719]
BRAF	B-Raf proto-oncogene, serine/threonine kinase [KO:K04365] [EC:2.7.11.1]
RAF1	Raf-1 proto-oncogene, serine/threonine kinase [KO:K04366] [EC:2.7.11.1]
MAP2K1	mitogen-activated protein kinase kinase 1 [KO:K04368] [EC:2.7.12.2]
MAP2K2	mitogen-activated protein kinase kinase 2 [KO:K04369] [EC:2.7.12.2]
MAPK1	mitogen-activated protein kinase 1 [KO:K04371] [EC:2.7.11.24]
MAPK3	mitogen-activated protein kinase 3 [KO:K04371] [EC:2.7.11.24]
MAP2K3	mitogen-activated protein kinase kinase 3 [KO:K04432] [EC:2.7.12.2]
MAP2K6	mitogen-activated protein kinase kinase 6 [KO:K04433] [EC:2.7.12.2]
MAPK11	mitogen-activated protein kinase 11 [KO:K04441] [EC:2.7.11.24]
MAPK12	mitogen-activated protein kinase 12 [KO:K04441] [EC:2.7.11.24]
MAPK13	mitogen-activated protein kinase 13 [KO:K04441] [EC:2.7.11.24]
MAPK14	mitogen-activated protein kinase 14 [KO:K04441] [EC:2.7.11.24]
PIK3CA	phosphatidylinositol-4,5-bisphosphate 3-kinase catalytic subunit alpha [KO:K00922] [EC:2.7.1.153]
PIK3CD	phosphatidylinositol-4,5-bisphosphate 3-kinase catalytic subunit delta [KO:K00922] [EC:2.7.1.153]
PIK3CB	phosphatidylinositol-4,5-bisphosphate 3-kinase catalytic subunit beta [KO:K00922] [EC:2.7.1.153]
PIK3R1	phosphoinositide-3-kinase regulatory subunit 1 [KO:K02649]
PIK3R2	phosphoinositide-3-kinase regulatory subunit 2 [KO:K02649]
PIK3R3	phosphoinositide-3-kinase regulatory subunit 3 [KO:K02649]
AKT1	AKT serine/threonine kinase 1 [KO:K04456] [EC:2.7.11.1]
AKT2	AKT serine/threonine kinase 2 [KO:K04456] [EC:2.7.11.1]
AKT3	AKT serine/threonine kinase 3 [KO:K04456] [EC:2.7.11.1]
PLCE1	phospholipase C epsilon 1 [KO:K05860] [EC:3.1.4.11]
HRAS	HRas proto-oncogene, GTPase [KO:K02833]
KRAS	KRAS proto-oncogene, GTPase [KO:K07827]
NRAS	NRAS proto-oncogene, GTPase [KO:K07828]
RRAS	RAS related [KO:K07829]

## Sheet: Adherens junction
NECTIN1	nectin cell adhesion molecule 1 [KO:K06081]
NECTIN2	nectin cell adhesion molecule 2 [KO:K06531]
NECTIN3	nectin cell adhesion molecule 3 [KO:K06592]
NECTIN4	nectin cell adhesion molecule 4 [KO:K06593]
PARD3	par-3 family cell polarity regulator [KO:K04237]
SRC	SRC proto-oncogene, non-receptor tyrosine kinase [KO:K05704] [EC:2.7.10.2]
FARP2	FERM, ARH/RhoGEF and pleckstrin domain protein 2 [KO:K06082]
CDC42	cell division cycle 42 [KO:K04393]
RAC1	Rac family small GTPase 1 [KO:K04392]
RAC2	Rac family small GTPase 2 [KO:K07860]
RAC3	Rac family small GTPase 3 [KO:K07861]
WASL	WASP like actin nucleation promoting factor [KO:K23612]
WAS	WASP actin nucleation promoting factor [KO:K05747]
IQGAP1	IQ motif containing GTPase activating protein 1 [KO:K16848]
BAIAP2	BAR/IMD domain containing adaptor protein 2 [KO:K05627]
WASF1	WASP family member 1 [KO:K05753]
WASF2	WASP family member 2 [KO:K05748]
WASF3	WASP family member 3 [KO:K06083]
AFDN	afadin, adherens junction formation factor [KO:K05702]
LMO7	LIM domain 7 [KO:K06084]
SSX2IP	SSX family member 2 interacting protein [KO:K06085]
SORBS1	sorbin and SH3 domain containing 1 [KO:K06086]
ACTN1	actinin alpha 1 [KO:K05699]
ACTN4	actinin alpha 4 [KO:K05699]
VCL	vinculin [KO:K05700]
TJP1	tight junction protein 1 [KO:K05701]
CDH1	cadherin 1 [KO:K05689]
CTNND1	catenin delta 1 [KO:K05690]
CTNNB1	catenin beta 1 [KO:K02105]
CTNNA3	catenin alpha 3 [KO:K05691]
CTNNA1	catenin alpha 1 [KO:K05691]
CTNNA2	catenin alpha 2 [KO:K05691]
ACTG1	actin gamma 1 [KO:K05692]
ACTB	actin beta [KO:K05692]
RHOA	ras homolog family member A [KO:K04513]
ACP1	acid phosphatase 1 [KO:K14394] [EC:3.1.3.2 3.1.3.48]
PTPRM	protein tyrosine phosphatase receptor type M [KO:K05693] [EC:3.1.3.48]
PTPRB	protein tyrosine phosphatase receptor type B [KO:K05694] [EC:3.1.3.48]
PTPRF	protein tyrosine phosphatase receptor type F [KO:K05695] [EC:3.1.3.48]
PTPN1	protein tyrosine phosphatase non-receptor type 1 [KO:K05696] [EC:3.1.3.48]
PTPN6	protein tyrosine phosphatase non-receptor type 6 [KO:K05697] [EC:3.1.3.48]
PTPRJ	protein tyrosine phosphatase receptor type J [KO:K05698] [EC:3.1.3.48]
CSNK2A1	casein kinase 2 alpha 1 [KO:K03097] [EC:2.7.11.1]
CSNK2A2	casein kinase 2 alpha 2 [KO:K03097] [EC:2.7.11.1]
CSNK2A3	casein kinase 2 alpha 3 [KO:K03097] [EC:2.7.11.1]
CSNK2B	casein kinase 2 beta [KO:K03115]
TCF7	transcription factor 7 [KO:K02620]
TCF7L1	transcription factor 7 like 1 [KO:K04490]
TCF7L2	transcription factor 7 like 2 [KO:K04491]
LEF1	lymphoid enhancer binding factor 1 [KO:K04492]
IGF1R	insulin like growth factor 1 receptor [KO:K05087] [EC:2.7.10.1]
INSR	insulin receptor [KO:K04527] [EC:2.7.10.1]
MET	MET proto-oncogene, receptor tyrosine kinase [KO:K05099] [EC:2.7.10.1]
EGFR	epidermal growth factor receptor [KO:K04361] [EC:2.7.10.1]
ERBB2	erb-b2 receptor tyrosine kinase 2 [KO:K05083] [EC:2.7.10.1]
FGFR1	fibroblast growth factor receptor 1 [KO:K04362] [EC:2.7.10.1]
FER	FER tyrosine kinase [KO:K08889] [EC:2.7.10.2]
FYN	FYN proto-oncogene, Src family tyrosine kinase [KO:K05703] [EC:2.7.10.2]
YES1	YES proto-oncogene 1, Src family tyrosine kinase [KO:K05705] [EC:2.7.10.2]
MAPK1	mitogen-activated protein kinase 1 [KO:K04371] [EC:2.7.11.24]
MAPK3	mitogen-activated protein kinase 3 [KO:K04371] [EC:2.7.11.24]
SNAI2	snail family transcriptional repressor 2 [KO:K05706]
SNAI1	snail family transcriptional repressor 1 [KO:K05707]
TGFBR1	transforming growth factor beta receptor 1 [KO:K04674] [EC:2.7.11.30]
TGFBR2	transforming growth factor beta receptor 2 [KO:K04388] [EC:2.7.11.30]
SMAD3	SMAD family member 3 [KO:K23605]
SMAD4	SMAD family member 4 [KO:K04501]
CREBBP	CREB binding protein [KO:K04498] [EC:2.3.1.48]
EP300	E1A binding protein p300 [KO:K04498] [EC:2.3.1.48]
MAP3K7	mitogen-activated protein kinase kinase kinase 7 [KO:K04427] [EC:2.7.11.25]
NLK	nemo like kinase [KO:K04468] [EC:2.7.11.24]

## Sheet: Gap junction
GJA1	gap junction protein alpha 1 [KO:K07372]
GJD2	gap junction protein delta 2 [KO:K07373]
LPAR1	lysophosphatidic acid receptor 1 [KO:K04289]
GNAI1	G protein subunit alpha i1 [KO:K04630]
GNAI3	G protein subunit alpha i3 [KO:K04630]
GNAI2	G protein subunit alpha i2 [KO:K04630]
PDGFA	platelet derived growth factor subunit A [KO:K04359]
PDGFB	platelet derived growth factor subunit B [KO:K17386]
PDGFC	platelet derived growth factor C [KO:K05450]
PDGFD	platelet derived growth factor D [KO:K05450]
EGF	epidermal growth factor [KO:K04357]
PDGFRA	platelet derived growth factor receptor alpha [KO:K04363] [EC:2.7.10.1]
PDGFRB	platelet derived growth factor receptor beta [KO:K05089] [EC:2.7.10.1]
EGFR	epidermal growth factor receptor [KO:K04361] [EC:2.7.10.1]
GRB2	growth factor receptor bound protein 2 [KO:K04364]
SOS1	SOS Ras/Rac guanine nucleotide exchange factor 1 [KO:K03099]
SOS2	SOS Ras/Rho guanine nucleotide exchange factor 2 [KO:K03099]
HRAS	HRas proto-oncogene, GTPase [KO:K02833]
KRAS	KRAS proto-oncogene, GTPase [KO:K07827]
NRAS	NRAS proto-oncogene, GTPase [KO:K07828]
RAF1	Raf-1 proto-oncogene, serine/threonine kinase [KO:K04366] [EC:2.7.11.1]
MAP2K1	mitogen-activated protein kinase kinase 1 [KO:K04368] [EC:2.7.12.2]
MAP2K2	mitogen-activated protein kinase kinase 2 [KO:K04369] [EC:2.7.12.2]
MAPK1	mitogen-activated protein kinase 1 [KO:K04371] [EC:2.7.11.24]
MAPK3	mitogen-activated protein kinase 3 [KO:K04371] [EC:2.7.11.24]
SRC	SRC proto-oncogene, non-receptor tyrosine kinase [KO:K05704] [EC:2.7.10.2]
MAP3K2	mitogen-activated protein kinase kinase kinase 2 [KO:K04420] [EC:2.7.11.25]
MAP2K5	mitogen-activated protein kinase kinase 5 [KO:K04463] [EC:2.7.12.2]
MAPK7	mitogen-activated protein kinase 7 [KO:K04464] [EC:2.7.11.24]
TUBA1B	tubulin alpha 1b [KO:K07374]
TUBA4A	tubulin alpha 4a [KO:K07374]
TUBA3C	tubulin alpha 3c [KO:K07374]
TUBA1A	tubulin alpha 1a [KO:K07374]
TUBA1C	tubulin alpha 1c [KO:K07374]
TUBA8	tubulin alpha 8 [KO:K07374]
TUBA3E	tubulin alpha 3e [KO:K07374]
TUBA3D	tubulin alpha 3d [KO:K07374]
TUBAL3	tubulin alpha like 3 [KO:K07374]
TUBB6	tubulin beta 6 class V [KO:K07375]
TUBB	tubulin beta class I [KO:K07375]
TUBB1	tubulin beta 1 class VI [KO:K07375]
TUBB2A	tubulin beta 2A class IIa [KO:K07375]
TUBB3	tubulin beta 3 class III [KO:K07375]
TUBB4A	tubulin beta 4A class IVa [KO:K07375]
TUBB8	tubulin beta 8 class VIII [KO:K07375]
TUBB2B	tubulin beta 2B class IIb [KO:K07375]
TUBB4B	tubulin beta 4B class IVb [KO:K07375]
CSNK1D	casein kinase 1 delta [KO:K08959] [EC:2.7.11.1]
CDK1	cyclin dependent kinase 1 [KO:K02087] [EC:2.7.11.22 2.7.11.23]
TJP1	tight junction protein 1 [KO:K05701]
ADRB1	adrenoceptor beta 1 [KO:K04141]
DRD1	dopamine receptor D1 [KO:K04144]
GNAS	GNAS complex locus [KO:K04632]
DRD2	dopamine receptor D2 [KO:K04145]
ADCY1	adenylate cyclase 1 [KO:K08041] [EC:4.6.1.1]
ADCY2	adenylate cyclase 2 [KO:K08042] [EC:4.6.1.1]
ADCY3	adenylate cyclase 3 [KO:K08043] [EC:4.6.1.1]
ADCY4	adenylate cyclase 4 [KO:K08044] [EC:4.6.1.1]
ADCY5	adenylate cyclase 5 [KO:K08045] [EC:4.6.1.1]
ADCY6	adenylate cyclase 6 [KO:K08046] [EC:4.6.1.1]
ADCY7	adenylate cyclase 7 [KO:K08047] [EC:4.6.1.1]
ADCY8	adenylate cyclase 8 [KO:K08048] [EC:4.6.1.1]
ADCY9	adenylate cyclase 9 [KO:K08049] [EC:4.6.1.1]
PRKACA	protein kinase cAMP-activated catalytic subunit alpha [KO:K04345] [EC:2.7.11.11]
PRKACB	protein kinase cAMP-activated catalytic subunit beta [KO:K04345] [EC:2.7.11.11]
PRKACG	protein kinase cAMP-activated catalytic subunit gamma [KO:K04345] [EC:2.7.11.11]
HTR2A	5-hydroxytryptamine receptor 2A [KO:K04157]
HTR2B	5-hydroxytryptamine receptor 2B [KO:K04157]
HTR2C	5-hydroxytryptamine receptor 2C [KO:K04157]
GRM1	glutamate metabotropic receptor 1 [KO:K04603]
GRM5	glutamate metabotropic receptor 5 [KO:K04604]
GNA11	G protein subunit alpha 11 [KO:K04635]
GNAQ	G protein subunit alpha q [KO:K04634]
PLCB1	phospholipase C beta 1 [KO:K05858] [EC:3.1.4.11]
PLCB2	phospholipase C beta 2 [KO:K05858] [EC:3.1.4.11]
PLCB3	phospholipase C beta 3 [KO:K05858] [EC:3.1.4.11]
PLCB4	phospholipase C beta 4 [KO:K05858] [EC:3.1.4.11]
ITPR1	inositol 1,4,5-trisphosphate receptor type 1 [KO:K04958]
ITPR2	inositol 1,4,5-trisphosphate receptor type 2 [KO:K04959]
ITPR3	inositol 1,4,5-trisphosphate receptor type 3 [KO:K04960]
PRKCA	protein kinase C alpha [KO:K02677] [EC:2.7.11.13]
PRKCB	protein kinase C beta [KO:K19662] [EC:2.7.11.13]
PRKCG	protein kinase C gamma [KO:K19663] [EC:2.7.11.13]
GUCY1A2	guanylate cyclase 1 soluble subunit alpha 2 [KO:K12318] [EC:4.6.1.2]
GUCY1A1	guanylate cyclase 1 soluble subunit alpha 1 [KO:K12318] [EC:4.6.1.2]
GUCY1B1	guanylate cyclase 1 soluble subunit beta 1 [KO:K12319] [EC:4.6.1.2]
PRKG1	protein kinase cGMP-dependent 1 [KO:K07376] [EC:2.7.11.12]
PRKG2	protein kinase cGMP-dependent 2 [KO:K19477] [EC:2.7.11.12]

## Sheet: Proteoglycans in cancer
CD44	CD44 molecule (Indian blood group) [KO:K06256]
SRC	SRC proto-oncogene, non-receptor tyrosine kinase [KO:K05704] [EC:2.7.10.2]
CTTN	cortactin [KO:K06106]
HCLS1	hematopoietic cell-specific Lyn substrate 1 [KO:K06106]
ERBB2	erb-b2 receptor tyrosine kinase 2 [KO:K05083] [EC:2.7.10.1]
GRB2	growth factor receptor bound protein 2 [KO:K04364]
VAV3	vav guanine nucleotide exchange factor 3 [KO:K05730]
VAV1	vav guanine nucleotide exchange factor 1 [KO:K05730]
VAV2	vav guanine nucleotide exchange factor 2 [KO:K05730]
HRAS	HRas proto-oncogene, GTPase [KO:K02833]
KRAS	KRAS proto-oncogene, GTPase [KO:K07827]
NRAS	NRAS proto-oncogene, GTPase [KO:K07828]
RRAS	RAS related [KO:K07829]
RRAS2	RAS related 2 [KO:K07830]
MRAS	muscle RAS oncogene homolog [KO:K07831]
BRAF	B-Raf proto-oncogene, serine/threonine kinase [KO:K04365] [EC:2.7.11.1]
RAF1	Raf-1 proto-oncogene, serine/threonine kinase [KO:K04366] [EC:2.7.11.1]
ARAF	A-Raf proto-oncogene, serine/threonine kinase [KO:K08845] [EC:2.7.11.1]
MAP2K1	mitogen-activated protein kinase kinase 1 [KO:K04368] [EC:2.7.12.2]
MAP2K2	mitogen-activated protein kinase kinase 2 [KO:K04369] [EC:2.7.12.2]
MAPK1	mitogen-activated protein kinase 1 [KO:K04371] [EC:2.7.11.24]
MAPK3	mitogen-activated protein kinase 3 [KO:K04371] [EC:2.7.11.24]
RAC1	Rac family small GTPase 1 [KO:K04392]
IQGAP1	IQ motif containing GTPase activating protein 1 [KO:K16848]
CDC42	cell division cycle 42 [KO:K04393]
ELK1	ETS transcription factor ELK1 [KO:K04375]
ESR1	estrogen receptor 1 [KO:K08550]
CCND1	cyclin D1 [KO:K04503]
ACTG1	actin gamma 1 [KO:K05692]
ACTB	actin beta [KO:K05692]
FLNA	filamin A [KO:K04437]
FLNC	filamin C [KO:K04437]
FLNB	filamin B [KO:K04437]
PAK1	p21 (RAC1) activated kinase 1 [KO:K04409] [EC:2.7.11.1]
TIAM1	TIAM Rac1 associated GEF 1 [KO:K05731]
ARHGEF1	Rho guanine nucleotide exchange factor 1 [KO:K12330]
RHOA	ras homolog family member A [KO:K04513]
ROCK1	Rho associated coiled-coil containing protein kinase 1 [KO:K04514] [EC:2.7.11.1]
ROCK2	Rho associated coiled-coil containing protein kinase 2 [KO:K17388] [EC:2.7.11.1]
ANK1	ankyrin 1 [KO:K10380]
ANK2	ankyrin 2 [KO:K10380]
ANK3	ankyrin 3 [KO:K10380]
GAB1	GRB2 associated binding protein 1 [KO:K09593]
PIK3CA	phosphatidylinositol-4,5-bisphosphate 3-kinase catalytic subunit alpha [KO:K00922] [EC:2.7.1.153]
PIK3CD	phosphatidylinositol-4,5-bisphosphate 3-kinase catalytic subunit delta [KO:K00922] [EC:2.7.1.153]
PIK3CB	phosphatidylinositol-4,5-bisphosphate 3-kinase catalytic subunit beta [KO:K00922] [EC:2.7.1.153]
PIK3R1	phosphoinositide-3-kinase regulatory subunit 1 [KO:K02649]
PIK3R2	phosphoinositide-3-kinase regulatory subunit 2 [KO:K02649]
PIK3R3	phosphoinositide-3-kinase regulatory subunit 3 [KO:K02649]
AKT1	AKT serine/threonine kinase 1 [KO:K04456] [EC:2.7.11.1]
AKT2	AKT serine/threonine kinase 2 [KO:K04456] [EC:2.7.11.1]
AKT3	AKT serine/threonine kinase 3 [KO:K04456] [EC:2.7.11.1]
SLC9A1	solute carrier family 9 member A1 [KO:K05742]
PPP1CA	protein phosphatase 1 catalytic subunit alpha [KO:K06269] [EC:3.1.3.16]
PPP1CB	protein phosphatase 1 catalytic subunit beta [KO:K06269] [EC:3.1.3.16]
PPP1CC	protein phosphatase 1 catalytic subunit gamma [KO:K06269] [EC:3.1.3.16]
PPP1R12A	protein phosphatase 1 regulatory subunit 12A [KO:K06270]
PPP1R12B	protein phosphatase 1 regulatory subunit 12B [KO:K12329]
PPP1R12C	protein phosphatase 1 regulatory subunit 12C [KO:K17457]
ARHGEF12	Rho guanine nucleotide exchange factor 12 [KO:K07532]
PLCE1	phospholipase C epsilon 1 [KO:K05860] [EC:3.1.4.11]
ITPR1	inositol 1,4,5-trisphosphate receptor type 1 [KO:K04958]
ITPR2	inositol 1,4,5-trisphosphate receptor type 2 [KO:K04959]
ITPR3	inositol 1,4,5-trisphosphate receptor type 3 [KO:K04960]
CAMK2A	calcium/calmodulin dependent protein kinase II alpha [KO:K04515] [EC:2.7.11.17]
CAMK2D	calcium/calmodulin dependent protein kinase II delta [KO:K04515] [EC:2.7.11.17]
CAMK2B	calcium/calmodulin dependent protein kinase II beta [KO:K04515] [EC:2.7.11.17]
CAMK2G	calcium/calmodulin dependent protein kinase II gamma [KO:K04515] [EC:2.7.11.17]
NANOG	Nanog homeobox [KO:K10164]
NANOGP8	Nanog homeobox retrogene P8 [KO:K10164]
DDX5	DEAD-box helicase 5 [KO:K12823] [EC:3.6.4.13]
DROSHA	drosha ribonuclease III [KO:K03685] [EC:3.1.26.3]
STAT3	signal transducer and activator of transcription 3 [KO:K04692]
MIR21	microRNA 21 [KO:K16863]
TWIST1	twist family bHLH transcription factor 1 [KO:K09069]
TWIST2	twist family bHLH transcription factor 2 [KO:K09069]
MIR10A	microRNA 10a [KO:K16864]
MIR10B	microRNA 10b [KO:K17393]
HOXD10	homeobox D10 [KO:K09295]
DCN	decorin [KO:K04660]
IGF1	insulin like growth factor 1 [KO:K05459]
IGF1R	insulin like growth factor 1 receptor [KO:K05087] [EC:2.7.10.1]
MTOR	mechanistic target of rapamycin kinase [KO:K07203] [EC:2.7.11.1]
PDPK1	3-phosphoinositide dependent protein kinase 1 [KO:K06276] [EC:2.7.11.1]
RPS6KB1	ribosomal protein S6 kinase B1 [KO:K04688] [EC:2.7.11.1]
RPS6KB2	ribosomal protein S6 kinase B2 [KO:K04688] [EC:2.7.11.1]
EIF4B	eukaryotic translation initiation factor 4B [KO:K03258]
RPS6	ribosomal protein S6 [KO:K02991]
EGFR	epidermal growth factor receptor [KO:K04361] [EC:2.7.10.1]
CAV1	caveolin 1 [KO:K06278]
CAV2	caveolin 2 [KO:K12958]
CAV3	caveolin 3 [KO:K12959]
CD63	CD63 molecule [KO:K06497]
CDKN1A	cyclin dependent kinase inhibitor 1A [KO:K06625]
CASP3	caspase 3 [KO:K02187] [EC:3.4.22.56]
TGFB1	transforming growth factor beta 1 [KO:K13375]
TLR2	toll like receptor 2 [KO:K10159]
TLR4	toll like receptor 4 [KO:K10160]
PDCD4	programmed cell death 4 [KO:K16865]
TNF	tumor necrosis factor [KO:K03156]
IL12B	interleukin 12B [KO:K05425]
ERBB3	erb-b2 receptor tyrosine kinase 3 [KO:K05084] [EC:2.7.10.1]
ERBB4	erb-b2 receptor tyrosine kinase 4 [KO:K05085] [EC:2.7.10.1]
MYC	MYC proto-oncogene, bHLH transcription factor [KO:K04377]
CTNNB1	catenin beta 1 [KO:K02105]
HIF1A	hypoxia inducible factor 1 subunit alpha [KO:K08268]
TFAP4	transcription factor AP-4 [KO:K09108]
VEGFA	vascular endothelial growth factor A [KO:K05448]
KDR	kinase insert domain receptor [KO:K05098] [EC:2.7.10.1]
MET	MET proto-oncogene, receptor tyrosine kinase [KO:K05099] [EC:2.7.10.1]
CBL	Cbl proto-oncogene [KO:K04707] [EC:2.3.2.27]
TIMP3	TIMP metallopeptidase inhibitor 3 [KO:K16866]
THBS1	thrombospondin 1 [KO:K16857]
MMP2	matrix metallopeptidase 2 [KO:K01398] [EC:3.4.24.24]
MMP9	matrix metallopeptidase 9 [KO:K01403] [EC:3.4.24.35]
LUM	lumican [KO:K08122]
FASLG	Fas ligand [KO:K04389]
FAS	Fas cell surface death receptor [KO:K04390]
MDM2	MDM2 proto-oncogene [KO:K06643] [EC:2.3.2.27]
TP53	tumor protein p53 [KO:K04451]
TGFB2	transforming growth factor beta 2 [KO:K13376]
SMAD2	SMAD family member 2 [KO:K04500]
HPSE	heparanase [KO:K07964] [EC:3.2.1.166]
HPSE2	heparanase 2 (inactive) [KO:K07965] [EC:3.2.1.-]
SDC1	syndecan 1 [KO:K06257]
PLAU	plasminogen activator, urokinase [KO:K01348] [EC:3.4.21.73]
PLAUR	plasminogen activator, urokinase receptor [KO:K03985]
COL1A1	collagen type I alpha 1 chain [KO:K06236]
COL1A2	collagen type I alpha 2 chain [KO:K06236]
ITGA2	integrin subunit alpha 2 [KO:K06481]
ITGB1	integrin subunit beta 1 [KO:K05719]
VTN	vitronectin [KO:K06251]
ITGAV	integrin subunit alpha V [KO:K06487]
ITGB3	integrin subunit beta 3 [KO:K06493]
FN1	fibronectin 1 [KO:K05717]
ITGB5	integrin subunit beta 5 [KO:K06588]
HGF	hepatocyte growth factor [KO:K05460]
WNT1	Wnt family member 1 [KO:K03209]
FZD1	frizzled class receptor 1 [KO:K02432]
FZD7	frizzled class receptor 7 [KO:K02432]
FZD2	frizzled class receptor 2 [KO:K02235]
FZD3	frizzled class receptor 3 [KO:K02329]
FZD4	frizzled class receptor 4 [KO:K02354]
FZD5	frizzled class receptor 5 [KO:K02375]
FZD8	frizzled class receptor 8 [KO:K02375]
FZD6	frizzled class receptor 6 [KO:K02376]
FZD10	frizzled class receptor 10 [KO:K02842]
FZD9	frizzled class receptor 9 [KO:K02842]
ITGA5	integrin subunit alpha 5 [KO:K06484]
SDC2	syndecan 2 [KO:K16336]
EZR	ezrin [KO:K08007]
RDX	radixin [KO:K05762]
MSN	moesin [KO:K05763]
SDC4	syndecan 4 [KO:K16338]
FGF2	fibroblast growth factor 2 [KO:K18497]
FGFR1	fibroblast growth factor receptor 1 [KO:K04362] [EC:2.7.10.1]
FRS2	fibroblast growth factor receptor substrate 2 [KO:K12461]
PTPN11	protein tyrosine phosphatase non-receptor type 11 [KO:K07293] [EC:3.1.3.48]
SOS1	SOS Ras/Rac guanine nucleotide exchange factor 1 [KO:K03099]
SOS2	SOS Ras/Rho guanine nucleotide exchange factor 2 [KO:K03099]
PLCG1	phospholipase C gamma 1 [KO:K01116] [EC:3.1.4.11]
PLCG2	phospholipase C gamma 2 [KO:K05859] [EC:3.1.4.11]
PRKCA	protein kinase C alpha [KO:K02677] [EC:2.7.11.13]
PRKCB	protein kinase C beta [KO:K19662] [EC:2.7.11.13]
PRKCG	protein kinase C gamma [KO:K19663] [EC:2.7.11.13]
NUDT16L1	nudix hydrolase 16 like 1 [KO:K16867]
PXN	paxillin [KO:K05760]
PTK2	protein tyrosine kinase 2 [KO:K05725] [EC:2.7.10.2]
HBEGF	heparin binding EGF like growth factor [KO:K08523]
GPC1	glypican 1 [KO:K08107]
IGF2	insulin like growth factor 2 [KO:K13769]
GPC3	glypican 3 [KO:K08109]
WNT2	Wnt family member 2 [KO:K00182]
WNT2B	Wnt family member 2B [KO:K00182]
WNT3	Wnt family member 3 [KO:K00312]
WNT3A	Wnt family member 3A [KO:K00312]
WNT4	Wnt family member 4 [KO:K00408]
WNT5A	Wnt family member 5A [KO:K00444]
WNT5B	Wnt family member 5B [KO:K00444]
WNT6	Wnt family member 6 [KO:K00445]
WNT7A	Wnt family member 7A [KO:K00572]
WNT7B	Wnt family member 7B [KO:K00572]
WNT8A	Wnt family member 8A [KO:K00714]
WNT8B	Wnt family member 8B [KO:K00714]
WNT9A	Wnt family member 9A [KO:K01064]
WNT9B	Wnt family member 9B [KO:K01064]
WNT10B	Wnt family member 10B [KO:K01357]
WNT10A	Wnt family member 10A [KO:K01357]
WNT11	Wnt family member 11 [KO:K01384]
WNT16	Wnt family member 16 [KO:K01558]
SHH	sonic hedgehog signaling molecule [KO:K11988]
IHH	Indian hedgehog signaling molecule [KO:K11989]
PTCH1	patched 1 [KO:K06225]
SMO	smoothened, frizzled class receptor [KO:K06226]
HSPG2	heparan sulfate proteoglycan 2 [KO:K06255]
CTSL	cathepsin L [KO:K01365] [EC:3.4.22.15]
PRKACA	protein kinase cAMP-activated catalytic subunit alpha [KO:K04345] [EC:2.7.11.11]
PRKACB	protein kinase cAMP-activated catalytic subunit beta [KO:K04345] [EC:2.7.11.11]
PRKACG	protein kinase cAMP-activated catalytic subunit gamma [KO:K04345] [EC:2.7.11.11]
MAPK11	mitogen-activated protein kinase 11 [KO:K04441] [EC:2.7.11.24]
MAPK12	mitogen-activated protein kinase 12 [KO:K04441] [EC:2.7.11.24]
MAPK13	mitogen-activated protein kinase 13 [KO:K04441] [EC:2.7.11.24]
MAPK14	mitogen-activated protein kinase 14 [KO:K04441] [EC:2.7.11.24]
HSPB2	heat shock protein family B (small) member 2 [KO:K09543]
PTPN6	protein tyrosine phosphatase non-receptor type 6 [KO:K05697] [EC:3.1.3.48]

## Sheet: cardiomyopathy
ITGA1	integrin subunit alpha 1 [KO:K06480]
ITGA2	integrin subunit alpha 2 [KO:K06481]
ITGA2B	integrin subunit alpha 2b [KO:K06476]
ITGA3	integrin subunit alpha 3 [KO:K06482]
ITGA4	integrin subunit alpha 4 [KO:K06483]
ITGA5	integrin subunit alpha 5 [KO:K06484]
ITGA6	integrin subunit alpha 6 [KO:K06485]
ITGA7	integrin subunit alpha 7 [KO:K06583]
ITGA8	integrin subunit alpha 8 [KO:K06584]
ITGA9	integrin subunit alpha 9 [KO:K06585]
ITGA10	integrin subunit alpha 10 [KO:K06586]
ITGA11	integrin subunit alpha 11 [KO:K06587]
ITGAV	integrin subunit alpha V [KO:K06487]
ITGB1	integrin subunit beta 1 [KO:K05719]
ITGB3	integrin subunit beta 3 [KO:K06493]
ITGB4	integrin subunit beta 4 [KO:K06525]
ITGB5	integrin subunit beta 5 [KO:K06588]
ITGB6	integrin subunit beta 6 [KO:K06589]
ITGB7	integrin subunit beta 7 [KO:K06590]
ITGB8	integrin subunit beta 8 [KO:K06591]
SGCD	sarcoglycan delta [KO:K12563]
SGCG	sarcoglycan gamma [KO:K12564]
SGCA	sarcoglycan alpha [KO:K12565]
SGCB	sarcoglycan beta [KO:K12566]
LAMA1	laminin subunit alpha 1 [KO:K05637]
LAMA2	laminin subunit alpha 2 [KO:K05637]
DAG1	dystroglycan 1 [KO:K06265]
DES	desmin [KO:K07610]
DMD	dystrophin [KO:K10366]
ACTG1	actin gamma 1 [KO:K05692]
ACTB	actin beta [KO:K05692]
TTN	titin [KO:K12567] [EC:2.7.11.1]
TNNT2	troponin T2, cardiac type [KO:K12045]
TNNC1	troponin C1, slow skeletal and cardiac type [KO:K05865]
TNNI3	troponin I3, cardiac type [KO:K12044]
ACTC1	actin alpha cardiac muscle 1 [KO:K12314]
TPM1	tropomyosin 1 [KO:K10373]
TPM2	tropomyosin 2 [KO:K10374]
TPM3	tropomyosin 3 [KO:K09290]
TPM4	tropomyosin 4 [KO:K10375]
MYBPC3	myosin binding protein C3 [KO:K12568]
MYL3	myosin light chain 3 [KO:K12749]
MYL2	myosin light chain 2 [KO:K10351]
MYH7	myosin heavy chain 7 [KO:K17751]
MYH6	myosin heavy chain 6 [KO:K17751]
EMD	emerin [KO:K12569]
LMNA	lamin A/C [KO:K12641]
CACNA1C	calcium voltage-gated channel subunit alpha1 C [KO:K04850]
CACNA1D	calcium voltage-gated channel subunit alpha1 D [KO:K04851]
CACNA1F	calcium voltage-gated channel subunit alpha1 F [KO:K04853]
CACNA1S	calcium voltage-gated channel subunit alpha1 S [KO:K04857]
CACNB1	calcium voltage-gated channel auxiliary subunit beta 1 [KO:K04862]
CACNB2	calcium voltage-gated channel auxiliary subunit beta 2 [KO:K04863]
CACNB3	calcium voltage-gated channel auxiliary subunit beta 3 [KO:K04864]
CACNB4	calcium voltage-gated channel auxiliary subunit beta 4 [KO:K04865]
CACNA2D1	calcium voltage-gated channel auxiliary subunit alpha2delta 1 [KO:K04858]
CACNA2D2	calcium voltage-gated channel auxiliary subunit alpha2delta 2 [KO:K04859]
CACNA2D3	calcium voltage-gated channel auxiliary subunit alpha2delta 3 [KO:K04860]
CACNA2D4	calcium voltage-gated channel auxiliary subunit alpha2delta 4 [KO:K04861]
CACNG1	calcium voltage-gated channel auxiliary subunit gamma 1 [KO:K04866]
CACNG2	calcium voltage-gated channel auxiliary subunit gamma 2 [KO:K04867]
CACNG3	calcium voltage-gated channel auxiliary subunit gamma 3 [KO:K04868]
CACNG4	calcium voltage-gated channel auxiliary subunit gamma 4 [KO:K04869]
CACNG5	calcium voltage-gated channel auxiliary subunit gamma 5 [KO:K04870]
CACNG6	calcium voltage-gated channel auxiliary subunit gamma 6 [KO:K04871]
CACNG7	calcium voltage-gated channel auxiliary subunit gamma 7 [KO:K04872]
CACNG8	calcium voltage-gated channel auxiliary subunit gamma 8 [KO:K04873]
RYR2	ryanodine receptor 2 [KO:K04962]
ATP2A1	ATPase sarcoplasmic/endoplasmic reticulum Ca2+ transporting 1 [KO:K05853] [EC:7.2.2.10]
ATP2A3	ATPase sarcoplasmic/endoplasmic reticulum Ca2+ transporting 3 [KO:K05853] [EC:7.2.2.10]
ATP2A2	ATPase sarcoplasmic/endoplasmic reticulum Ca2+ transporting 2 [KO:K05853] [EC:7.2.2.10]
PRKAA1	protein kinase AMP-activated catalytic subunit alpha 1 [KO:K07198] [EC:2.7.11.11]
PRKAA2	protein kinase AMP-activated catalytic subunit alpha 2 [KO:K07198] [EC:2.7.11.11]
PRKAB1	protein kinase AMP-activated non-catalytic subunit beta 1 [KO:K07199]
PRKAB2	protein kinase AMP-activated non-catalytic subunit beta 2 [KO:K07199]
PRKAG1	protein kinase AMP-activated non-catalytic subunit gamma 1 [KO:K07200]
PRKAG3	protein kinase AMP-activated non-catalytic subunit gamma 3 [KO:K07200]
PRKAG2	protein kinase AMP-activated non-catalytic subunit gamma 2 [KO:K07200]
ACE	angiotensin I converting enzyme [KO:K01283] [EC:3.4.15.1]
IGF1	insulin like growth factor 1 [KO:K05459]
TGFB1	transforming growth factor beta 1 [KO:K13375]
TGFB2	transforming growth factor beta 2 [KO:K13376]
TGFB3	transforming growth factor beta 3 [KO:K13377]
TNF	tumor necrosis factor [KO:K03156]
IL6	interleukin 6 [KO:K05405]
EDN1	endothelin 1 [KO:K16366]
AGT	angiotensinogen [KO:K09821]
SLC8A1	solute carrier family 8 member A1 [KO:K05849]
SLC8A2	solute carrier family 8 member A2 [KO:K05849]
SLC8A3	solute carrier family 8 member A3 [KO:K05849]

[truncated: 10 more sheets: apoptosis, transcription misregulation, central carbon, cytokine, protein degradation, Parathyroid hormone synthesis, ATF6, adhesion molecules, Arachidonic acid metabolism, amino]
